# Supplementary material for: Intron-encoded cistronic transcripts for minimally invasive monitoring of coding and non-coding RNAs
Source: Nat Cell Biol. 2022 Nov 7;24(11):1666–76. doi: 10.1038/s41556-022-00998-6 (PMC9643161; doi:10.1038/s41556-022-00998-6)
Supplement: Supplementary file 4 — Statistical analysis. [file 41556_2022_998_MOESM4_ESM.xlsx]

## Sheet: Fig. 1d ANOVA FLuc
ANOVA summary
F	26.2
P value	<0.0001
P value summary	****
Significant diff. among means (P < 0.05)?	Yes
R squared	0.9225
Brown-Forsythe test
F (DFn, DFd)	0.3613 (10, 22)
P value	0.9508
P value summary	ns
Are SDs significantly different (P < 0.05)?	No
ANOVA table	SS	DF	MS	F (DFn, DFd)	P value
Treatment (between columns)	2.735	10	0.2735	F (10, 22) = 26.20	P<0.0001
Residual (within columns)	0.2297	22	0.01044
Total	2.965	32
Data summary
Number of treatments (columns)	11
Number of values (total)	33
Number of families	1
Number of comparisons per family	10
Alpha	0.05
Bonferroni's multiple comparisons test	Mean Diff.	95.00% CI of diff.	Below threshold?	Summary	Adjusted P Value	A-?
no elements vs. 5' 2×CTE	0.1479	-0.1123 to 0.4081	No	ns	0.901	B	5' 2×CTE
no elements vs. 5' 4×CTE	0.478	0.2179 to 0.7382	Yes	****	<0.0001	C	5' 4×CTE
no elements vs. 5' 2×CTE*	0.06352	-0.1967 to 0.3237	No	ns	>0.9999	D	5' 2×CTE*
no elements vs. 5' 2×CTE**	-0.1686	-0.4288 to 0.09160	No	ns	0.5564	E	5' 2×CTE**
no elements vs. 5' 2×RTE	-0.06627	-0.3264 to 0.1939	No	ns	>0.9999	F	5' 2×RTE
no elements vs. 3' 2×CTE	0.5672	0.3070 to 0.8274	Yes	****	<0.0001	G	3' 2×CTE
no elements vs. 3' 2×CTE**	0.02231	-0.2379 to 0.2825	No	ns	>0.9999	H	3' 2×CTE**
no elements vs. 3' 2×CTE** + Malat1 triple helix	0.1834	-0.07680 to 0.4436	No	ns	0.3875	I	3' 2×CTE** + Malat1 triple helix
no elements vs. 3' 2×CTE** + 2×RTE	-0.4861	-0.7463 to -0.2259	Yes	****	<0.0001	J	3' 2×CTE**, 2×RTE
no elements vs. 3' 4×CTE**	0.3842	0.1240 to 0.6444	Yes	**	0.0014	K	3' 4×CTE**
Test details	Mean 1	Mean 2	Mean Diff.	SE of diff.	n1	n2	t	DF
no elements vs. 5' 2×CTE	1	0.8521	0.1479	0.08342	3	3	1.773	22
no elements vs. 5' 4×CTE	1	0.522	0.478	0.08342	3	3	5.731	22
no elements vs. 5' 2×CTE*	1	0.9365	0.06352	0.08342	3	3	0.7615	22
no elements vs. 5' 2×CTE**	1	1.169	-0.1686	0.08342	3	3	2.021	22
no elements vs. 5' 2×RTE	1	1.066	-0.06627	0.08342	3	3	0.7944	22
no elements vs. 3' 2×CTE	1	0.4328	0.5672	0.08342	3	3	6.799	22
no elements vs. 3' 2×CTE**	1	0.9777	0.02231	0.08342	3	3	0.2675	22
no elements vs. 3' 2×CTE** + Malat1 triple helix	1	0.8166	0.1834	0.08342	3	3	2.198	22
no elements vs. 3' 2×CTE** + 2×RTE	1	1.486	-0.4861	0.08342	3	3	5.827	22
no elements vs. 3' 4×CTE**	1	0.6158	0.3842	0.08342	3	3	4.606	22

## Sheet: Fig. 1d ANOVA NLuc
ANOVA summary
F	170.1
P value	<0.0001
P value summary	****
Significant diff. among means (P < 0.05)?	Yes
R squared	0.9867
Brown-Forsythe test
F (DFn, DFd)	0.9117 (7, 16)
P value	0.5221
P value summary	ns
Are SDs significantly different (P < 0.05)?	No
ANOVA table	SS	DF	MS	F (DFn, DFd)	P value
Treatment (between columns)	465.6	7	66.51	F (7, 16) = 170.1	P<0.0001
Residual (within columns)	6.258	16	0.3911
Total	471.9	23
Data summary
Number of treatments (columns)	8
Number of values (total)	24
Number of families	1
Number of comparisons per family	28
Alpha	0.05
Bonferroni's multiple comparisons test	Mean Diff.	95.00% CI of diff.	Below threshold?	Summary	Adjusted P Value
no elements vs. 5' 2×CTE	-13.25	-15.15 to -11.34	Yes	****	<0.0001	A-B
no elements vs. 5' 2×CTE*	-0.1502	-2.060 to 1.759	No	ns	>0.9999	A-D
no elements vs. 5' 2×CTE**	-1.254	-3.164 to 0.6552	No	ns	0.723	A-E
no elements vs. 5' 2×RTE	-0.3681	-2.278 to 1.542	No	ns	>0.9999	A-F
no elements vs. 3' 2×CTE**	-7.095	-9.005 to -5.185	Yes	****	<0.0001	A-H
no elements vs. 3' 2×CTE** + triple helix	-5.104	-7.013 to -3.194	Yes	****	<0.0001	A-I
no elements vs. 3' 2×CTE** + 2×RTE	-0.9664	-2.876 to 0.9432	No	ns	>0.9999	A-J
5' 2×CTE vs. 5' 2×CTE*	13.1	11.19 to 15.00	Yes	****	<0.0001	B-D
5' 2×CTE vs. 5' 2×CTE**	11.99	10.08 to 13.90	Yes	****	<0.0001	B-E
5' 2×CTE vs. 5' 2×RTE	12.88	10.97 to 14.79	Yes	****	<0.0001	B-F
5' 2×CTE vs. 3' 2×CTE**	6.15	4.241 to 8.060	Yes	****	<0.0001	B-H
5' 2×CTE vs. 3' 2×CTE** + triple helix	8.142	6.232 to 10.05	Yes	****	<0.0001	B-I
5' 2×CTE vs. 3' 2×CTE** + 2×RTE	12.28	10.37 to 14.19	Yes	****	<0.0001	B-J
5' 2×CTE* vs. 5' 2×CTE**	-1.104	-3.014 to 0.8053	No	ns	>0.9999	D-E
5' 2×CTE* vs. 5' 2×RTE	-0.2179	-2.128 to 1.692	No	ns	>0.9999	D-F
5' 2×CTE* vs. 3' 2×CTE**	-6.945	-8.854 to -5.035	Yes	****	<0.0001	D-H
5' 2×CTE* vs. 3' 2×CTE** + triple helix	-4.953	-6.863 to -3.044	Yes	****	<0.0001	D-I
5' 2×CTE* vs. 3' 2×CTE** 2×RTE	-0.8163	-2.726 to 1.093	No	ns	>0.9999	D-J
5' 2×CTE** vs. 5' 2×RTE	0.8864	-1.023 to 2.796	No	ns	>0.9999	E-F
5' 2×CTE** vs. 3' 2×CTE**	-5.841	-7.750 to -3.931	Yes	****	<0.0001	E-H
5' 2×CTE** vs. 3' 2×CTE** + triple helix	-3.849	-5.759 to -1.940	Yes	****	<0.0001	E-I
5' 2×CTE** vs. 3' 2×CTE** + 2×RTE	0.288	-1.622 to 2.198	No	ns	>0.9999	E-J
5' 2×RTE vs. 3' 2×CTE**	-6.727	-8.637 to -4.817	Yes	****	<0.0001	F-H
5' 2×RTE vs. 3' 2×CTE** + triple helix	-4.736	-6.645 to -2.826	Yes	****	<0.0001	F-I
5' 2×RTE vs. 3' 2×CTE** + 2×RTE	-0.5983	-2.508 to 1.311	No	ns	>0.9999	F-J
3' 2×CTE** vs. 3' 2×CTE** + triple helix	1.991	0.08172 to 3.901	Yes	*	0.0357	H-I
3' 2×CTE** vs. 3' 2×CTE** + 2×RTE	6.129	4.219 to 8.038	Yes	****	<0.0001	H-J
3' 2×CTE** + triple helix vs. 3' 2×CTE** + 2×RTE	4.137	2.228 to 6.047	Yes	****	<0.0001	I-J
Test details	Mean 1	Mean 2	Mean Diff.	SE of diff.	n1	n2	t	DF
no elements vs. 5' 2×CTE	1	14.25	-13.25	0.5106	3	3	25.94	16
no elements vs. 5' 2×CTE*	1	1.15	-0.1502	0.5106	3	3	0.2941	16
no elements vs. 5' 2×CTE**	1	2.254	-1.254	0.5106	3	3	2.457	16
no elements vs. 5' 2×RTE	1	1.368	-0.3681	0.5106	3	3	0.7209	16
no elements vs. 3' 2×CTE**	1	8.095	-7.095	0.5106	3	3	13.89	16
no elements vs. 3' 2×CTE** + triple helix	1	6.104	-5.104	0.5106	3	3	9.995	16
no elements vs. 3' 2×CTE** + 2×RTE	1	1.966	-0.9664	0.5106	3	3	1.893	16
5' 2×CTE vs. 5' 2×CTE*	14.25	1.15	13.1	0.5106	3	3	25.65	16
5' 2×CTE vs. 5' 2×CTE**	14.25	2.254	11.99	0.5106	3	3	23.48	16
5' 2×CTE vs. 5' 2×RTE	14.25	1.368	12.88	0.5106	3	3	25.22	16
5' 2×CTE vs. 3' 2×CTE**	14.25	8.095	6.15	0.5106	3	3	12.04	16
5' 2×CTE vs. 3' 2×CTE** + triple helix	14.25	6.104	8.142	0.5106	3	3	15.94	16
5' 2×CTE vs. 3' 2×CTE** + 2×RTE	14.25	1.966	12.28	0.5106	3	3	24.05	16
5' 2×CTE* vs. 5' 2×CTE**	1.15	2.254	-1.104	0.5106	3	3	2.163	16
5' 2×CTE* vs. 5' 2×RTE	1.15	1.368	-0.2179	0.5106	3	3	0.4268	16
5' 2×CTE* vs. 3' 2×CTE**	1.15	8.095	-6.945	0.5106	3	3	13.6	16
5' 2×CTE* vs. 3' 2×CTE** + triple helix	1.15	6.104	-4.953	0.5106	3	3	9.701	16
5' 2×CTE* vs. 3' 2×CTE** 2×RTE	1.15	1.966	-0.8163	0.5106	3	3	1.599	16
5' 2×CTE** vs. 5' 2×RTE	2.254	1.368	0.8864	0.5106	3	3	1.736	16
5' 2×CTE** vs. 3' 2×CTE**	2.254	8.095	-5.841	0.5106	3	3	11.44	16
5' 2×CTE** vs. 3' 2×CTE** + triple helix	2.254	6.104	-3.849	0.5106	3	3	7.538	16
5' 2×CTE** vs. 3' 2×CTE** + 2×RTE	2.254	1.966	0.288	0.5106	3	3	0.5641	16
5' 2×RTE vs. 3' 2×CTE**	1.368	8.095	-6.727	0.5106	3	3	13.17	16
5' 2×RTE vs. 3' 2×CTE** + triple helix	1.368	6.104	-4.736	0.5106	3	3	9.274	16
5' 2×RTE vs. 3' 2×CTE** + 2×RTE	1.368	1.966	-0.5983	0.5106	3	3	1.172	16
3' 2×CTE** vs. 3' 2×CTE** + triple helix	8.095	6.104	1.991	0.5106	3	3	3.9	16
3' 2×CTE** vs. 3' 2×CTE** + 2×RTE	8.095	1.966	6.129	0.5106	3	3	12	16
3' 2×CTE** + triple helix vs. 3' 2×CTE** + 2×RTE	6.104	1.966	4.137	0.5106	3	3	8.102	16

## Sheet: Fig. 1e ANOVA FLuc
ANOVA summary
F	2.389
P value	0.1204
P value summary	ns
Significant diff. among means (P < 0.05)?	No
R squared	0.4886
Brown-Forsythe test
F (DFn, DFd)	0.7814 (4, 10)
P value	0.5623
P value summary	ns
Are SDs significantly different (P < 0.05)?	No
ANOVA table	SS	DF	MS	F (DFn, DFd)	P value
Treatment (between columns)	0.1406	4	0.03516	F (4, 10) = 2.389	P=0.1204
Residual (within columns)	0.1472	10	0.01472
Total	0.2879	14
Data summary
Number of treatments (columns)	5
Number of values (total)	15
Number of families	1
Number of comparisons per family	4
Alpha	0.05
Bonferroni's multiple comparisons test	Mean Diff.	95.00% CI of diff.	Below threshold?	Summary	Adjusted P Value	A-?
no elements vs. 2×CTE + 2×CTE**	0.1481	-0.1529 to 0.4491	No	ns	0.6631	B
no elements vs. 2×CTE2 + triplex	0.1511	-0.1499 to 0.4520	No	ns	0.633	C
no elements vs. 2×CTE** + triplex	-0.0003333	-0.3013 to 0.3006	No	ns	>0.9999	D
no elements vs. 2×CTE** + 2×CTE**	0.2495	-0.05144 to 0.5505	No	ns	0.1218	E
Test details	Mean 1	Mean 2	Mean Diff.	SE of diff.	n1	n2	t	DF
no elements vs. 2×CTE + 2×CTE**	1	0.8519	0.1481	0.09906	3	3	1.495	10
no elements vs. 2×CTE2 + triplex	1	0.8489	0.1511	0.09906	3	3	1.525	10
no elements vs. 2×CTE** + triplex	1	1	-0.0003333	0.09906	3	3	0.003365	10
no elements vs. 2×CTE** + 2×CTE**	1	0.7505	0.2495	0.09906	3	3	2.519	10

## Sheet: Fig. 1e ANOVA NLuc
ANOVA summary
F	61.91
P value	<0.0001
P value summary	****
Significant diff. among means (P < 0.05)?	Yes
R squared	0.9612
Brown + Forsythe test
F (DFn, DFd)	2.094 (4, 10)
P value	0.1565
P value summary	ns
Are SDs significantly different (P < 0.05)?	No
ANOVA table	SS	DF	MS	F (DFn, DFd)	P value
Treatment (between columns)	1379	4	344.6	F (4, 10) = 61.91	P<0.0001
Residual (within columns)	55.67	10	5.567
Total	1434	14
Data summary
Number of treatments (columns)	5
Number of values (total)	15
						A + B
Number of families	1
Number of comparisons per family	10
Alpha	0.05
Bonferroni's multiple comparisons test	Mean Diff.	95.00% CI of diff.	Below threshold?	Summary	Adjusted P Value
no elements vs. 5' 2×CTE + 3' 2×CTE**	25.95	+ 32.85 to + 19.05	Yes	****	<0.0001	A + B
no elements vs. 5' 2×CTE + 3' triplex	16	+ 22.90 to + 9.105	Yes	****	<0.0001	A + C
no elements vs. 5' 2×CTE** + 3' triplex	4.339	+ 11.24 to 2.561	No	ns	0.4801	A + D
no elements vs. 5' 2×CTE** + 3' 2×CTE**	3.913	+ 10.81 to 2.987	No	ns	0.6968	A + E
5' 2×CTE + 3' 2×CTE** vs. 5' 2×CTE + 3' triplex	9.944	3.045 to 16.84	Yes	**	0.0042	B + C
5' 2×CTE + 3' 2×CTE** vs. 5' 2×CTE** + 3' triplex	21.61	14.71 to 28.51	Yes	****	<0.0001	B + D
5' 2×CTE + 3' 2×CTE** vs. 5' 2×CTE** + 3' 2×CTE**	22.04	15.14 to 28.94	Yes	****	<0.0001	B + E
5' 2×CTE + 3' triplex vs. 5' 2×CTE** + 3' triplex	11.67	4.766 to 18.57	Yes	**	0.0012	C + D
5' 2×CTE + 3' triplex vs. 5' 2×CTE** + 3' 2×CTE**	12.09	5.192 to 18.99	Yes	***	0.0009	C + E
5' 2×CTE** + 3' triplex vs. 5' 2×CTE** + 3' 2×CTE**	0.4256	+ 6.474 to 7.325	No	ns	>0.9999	D + E
Test details	Mean 1	Mean 2	Mean Diff.	SE of diff.	n1	n2	t	DF
no elements vs. 5' 2×CTE + 3' 2×CTE**	1	26.95	25.95	1.926	3	3	13.47	10
no elements vs. 5' 2×CTE + 3' triplex	1	17	16	1.926	3	3	8.308	10
no elements vs. 5' 2×CTE** + 3' triplex	1	5.339	4.339	1.926	3	3	2.252	10
no elements vs. 5' 2×CTE** + 3' 2×CTE**	1	4.913	3.913	1.926	3	3	2.031	10
5' 2×CTE + 3' 2×CTE** vs. 5' 2×CTE + 3' triplex	26.95	17	9.944	1.926	3	3	5.162	10
5' 2×CTE + 3' 2×CTE** vs. 5' 2×CTE** + 3' triplex	26.95	5.339	21.61	1.926	3	3	11.22	10
5' 2×CTE + 3' 2×CTE** vs. 5' 2×CTE** + 3' 2×CTE**	26.95	4.913	22.04	1.926	3	3	11.44	10
5' 2×CTE + 3' triplex vs. 5' 2×CTE** + 3' triplex	17	5.339	11.67	1.926	3	3	6.056	10
5' 2×CTE + 3' triplex vs. 5' 2×CTE** + 3' 2×CTE**	17	4.913	12.09	1.926	3	3	6.277	10
5' 2×CTE** + 3' triplex vs. 5' 2×CTE** + 3' 2×CTE**	5.339	4.913	0.4256	1.926	3	3	0.2209	10

## Sheet: Fig. 1f ANOVA FLuc
ANOVA summary
F	9.902
P value	0.0017
P value summary	**
Significant diff. among means (P < 0.05)?	Yes
R squared	0.7984
Brown-Forsythe test
F (DFn, DFd)	1.292 (4, 10)
P value	0.3368
P value summary	ns
Are SDs significantly different (P < 0.05)?	No
Bartlett's test
Bartlett's statistic (corrected)
P value
P value summary
Are SDs significantly different (P < 0.05)?
ANOVA table	SS	DF	MS	F (DFn, DFd)	P value
Treatment (between columns)	3.137	4	0.7842	F (4, 10) = 9.902	P=0.0017
Residual (within columns)	0.7919	10	0.07919
Total	3.929	14
Data summary
Number of treatments (columns)	5
Number of values (total)	15
Number of families	1
Number of comparisons per family	10
Alpha	0.05
Bonferroni's multiple comparisons test	Mean Diff.	95.00% CI of diff.	Below threshold?	Summary	Adjusted P Value
no elements (EMCV IRES) vs. 5' 2×CTE + 3' 2×CTE** (EMCV IRES)	0.2501	-0.5728 to 1.073	No	ns	>0.9999	A-B
no elements (EMCV IRES) vs. CRE + 5' 2×CTE + 3' 2×CTE** (EMCV IRES)	0.994	0.1711 to 1.817	Yes	*	0.015	A-C
no elements (EMCV IRES) vs. 5' 2×CTE + 3' 2×CTE** (VCIP IRES)	-0.0164	-0.8393 to 0.8065	No	ns	>0.9999	A-D
no elements (EMCV IRES) vs. CRE + 5' 2×CTE + 3' 2×CTE** (VCIP IRES)	0.9884	0.1655 to 1.811	Yes	*	0.0156	A-E
5' 2×CTE + 3' 2×CTE** (EMCV IRES) vs. CRE + 5' 2×CTE + 3' 2×CTE** (EMCV IRES)	0.744	-0.07895 to 1.567	No	ns	0.089	B-C
5' 2×CTE + 3' 2×CTE** (EMCV IRES) vs. 5' 2×CTE + 3' 2×CTE** (VCIP IRES)	-0.2665	-1.089 to 0.5564	No	ns	>0.9999	B-D
5' 2×CTE + 3' 2×CTE** (EMCV IRES) vs. CRE + 5' 2×CTE + 3' 2×CTE** (EMCV IRES)	0.7383	-0.08461 to 1.561	No	ns	0.0928	B-E
CRE + 5' 2×CTE + 3' 2×CTE** (EMCV IRES) vs. 5' 2×CTE + 3' 2×CTE** (VCIP IRES)	-1.01	-1.833 to -0.1875	Yes	*	0.0134	C-D
CRE + 5' 2×CTE + 3' 2×CTE** (EMCV IRES) vs. CRE + 5' 2×CTE + 3' 2×CTE** (EMCV IRES)	-0.005656	-0.8286 to 0.8173	No	ns	>0.9999	C-E
5' 2×CTE + 3' 2×CTE** (VCIP IRES) vs. CRE + 5' 2×CTE + 3' 2×CTE** (VCIP IRES)	1.005	0.1819 to 1.828	Yes	*	0.0139	D-E
Test details	Mean 1	Mean 2	Mean Diff.	SE of diff.	n1	n2	t	DF
no elements (EMCV IRES) vs. 5' 2×CTE + 3' 2×CTE** (EMCV IRES)	1	0.7499	0.2501	0.2298	3	3	1.088	10
no elements (EMCV IRES) vs. CRE + 5' 2×CTE + 3' 2×CTE** (EMCV IRES)	1	0.00596	0.994	0.2298	3	3	4.326	10
no elements (EMCV IRES) vs. 5' 2×CTE + 3' 2×CTE** (VCIP IRES)	1	1.016	-0.0164	0.2298	3	3	0.07136	10
no elements (EMCV IRES) vs. CRE + 5' 2×CTE + 3' 2×CTE** (VCIP IRES)	1	0.01162	0.9884	0.2298	3	3	4.302	10
5' 2×CTE + 3' 2×CTE** (EMCV IRES) vs. CRE + 5' 2×CTE + 3' 2×CTE** (EMCV IRES)	0.7499	0.00596	0.744	0.2298	3	3	3.238	10
5' 2×CTE + 3' 2×CTE** (EMCV IRES) vs. 5' 2×CTE + 3' 2×CTE** (VCIP IRES)	0.7499	1.016	-0.2665	0.2298	3	3	1.16	10
5' 2×CTE + 3' 2×CTE** (EMCV IRES) vs. CRE + 5' 2×CTE + 3' 2×CTE** (EMCV IRES)	0.7499	0.01162	0.7383	0.2298	3	3	3.213	10
CRE + 5' 2×CTE + 3' 2×CTE** (EMCV IRES) vs. 5' 2×CTE + 3' 2×CTE** (VCIP IRES)	0.00596	1.016	-1.01	0.2298	3	3	4.398	10
CRE + 5' 2×CTE + 3' 2×CTE** (EMCV IRES) vs. CRE + 5' 2×CTE + 3' 2×CTE** (EMCV IRES)	0.00596	0.01162	-0.005656	0.2298	3	3	0.02461	10
5' 2×CTE + 3' 2×CTE** (VCIP IRES) vs. CRE + 5' 2×CTE + 3' 2×CTE** (VCIP IRES)	1.016	0.01162	1.005	0.2298	3	3	4.373	10

## Sheet: Fig. 1f ANOVA NLuc
ANOVA summary
F	56.41
P value	<0.0001
P value summary	****
Significant diff. among means (P < 0.05)?	Yes
R squared	0.9576
Brown-Forsythe test
F (DFn, DFd)	0.6783 (4, 10)
P value	0.6224
P value summary	ns
Are SDs significantly different (P < 0.05)?	No
ANOVA table	SS	DF	MS	F (DFn, DFd)	P value
Treatment (between columns)	3915	4	978.7	F (4, 10) = 56.41	P<0.0001
Residual (within columns)	173.5	10	17.35
Total	4088	14
Data summary
Number of treatments (columns)	5
Number of values (total)	15
Number of families	1
Number of comparisons per family	10
Alpha	0.05
Bonferroni's multiple comparisons test	Mean Diff.	95.00% CI of diff.	Below threshold?	Summary	Adjusted P Value
no elements (EMCV IRES) vs. 5' 2×CTE + 3' 2×CTE** (EMCV IRES)	-20.97	-33.15 to -8.793	Yes	**	0.0011	A-B
no elements (EMCV IRES) vs. CRE + 5' 2×CTE + 3' 2×CTE** (EMCV IRES)	0.6017	-11.58 to 12.78	No	ns	>0.9999	A-C
no elements (EMCV IRES) vs. 5' 2×CTE + 3' 2×CTE** (VCIP IRES)	-43.36	-55.54 to -31.18	Yes	****	<0.0001	A-D
no elements (EMCV IRES) vs. CRE + 5' 2×CTE + 3' 2×CTE** (VCIP IRES)	-16.07	-28.25 to -3.885	Yes	**	0.0081	A-E
5' 2×CTE + 3' 2×CTE** (EMCV IRES) vs. CRE + 5' 2×CTE + 3' 2×CTE** (EMCV IRES)	21.57	9.394 to 33.76	Yes	***	0.0008	B-C
5' 2×CTE + 3' 2×CTE** (EMCV IRES) vs. 5' 2×CTE + 3' 2×CTE** (VCIP IRES)	-22.39	-34.57 to -10.21	Yes	***	0.0006	B-D
5' 2×CTE + 3' 2×CTE** (EMCV IRES) vs. CRE + 5' 2×CTE + 3' 2×CTE** (EMCV IRES)	4.908	-7.273 to 17.09	No	ns	>0.9999	B-E
CRE + 5' 2×CTE + 3' 2×CTE** (EMCV IRES) vs. 5' 2×CTE + 3' 2×CTE** (VCIP IRES)	-43.96	-56.14 to -31.78	Yes	****	<0.0001	C-D
CRE + 5' 2×CTE + 3' 2×CTE** (EMCV IRES) vs. CRE + 5' 2×CTE + 3' 2×CTE** (EMCV IRES)	-16.67	-28.85 to -4.487	Yes	**	0.0062	C-E
5' 2×CTE + 3' 2×CTE** (VCIP IRES) vs. CRE + 5' 2×CTE + 3' 2×CTE** (VCIP IRES)	27.3	15.12 to 39.48	Yes	***	0.0001	D-E
Test details	Mean 1	Mean 2	Mean Diff.	SE of diff.	n1	n2	t	DF
no elements (EMCV IRES) vs. 5' 2×CTE + 3' 2×CTE** (EMCV IRES)	1	21.97	-20.97	3.401	3	3	6.167	10
no elements (EMCV IRES) vs. CRE + 5' 2×CTE + 3' 2×CTE** (EMCV IRES)	1	0.3983	0.6017	3.401	3	3	0.1769	10
no elements (EMCV IRES) vs. 5' 2×CTE + 3' 2×CTE** (VCIP IRES)	1	44.36	-43.36	3.401	3	3	12.75	10
no elements (EMCV IRES) vs. CRE + 5' 2×CTE + 3' 2×CTE** (VCIP IRES)	1	17.07	-16.07	3.401	3	3	4.724	10
5' 2×CTE + 3' 2×CTE** (EMCV IRES) vs. CRE + 5' 2×CTE + 3' 2×CTE** (EMCV IRES)	21.97	0.3983	21.57	3.401	3	3	6.344	10
5' 2×CTE + 3' 2×CTE** (EMCV IRES) vs. 5' 2×CTE + 3' 2×CTE** (VCIP IRES)	21.97	44.36	-22.39	3.401	3	3	6.583	10
5' 2×CTE + 3' 2×CTE** (EMCV IRES) vs. CRE + 5' 2×CTE + 3' 2×CTE** (EMCV IRES)	21.97	17.07	4.908	3.401	3	3	1.443	10
CRE + 5' 2×CTE + 3' 2×CTE** (EMCV IRES) vs. 5' 2×CTE + 3' 2×CTE** (VCIP IRES)	0.3983	44.36	-43.96	3.401	3	3	12.93	10
CRE + 5' 2×CTE + 3' 2×CTE** (EMCV IRES) vs. CRE + 5' 2×CTE + 3' 2×CTE** (EMCV IRES)	0.3983	17.07	-16.67	3.401	3	3	4.901	10
5' 2×CTE + 3' 2×CTE** (VCIP IRES) vs. CRE + 5' 2×CTE + 3' 2×CTE** (VCIP IRES)	44.36	17.07	27.3	3.401	3	3	8.026	10

## Sheet: Fig. 2e ANOVA 530 nm
ANOVA summary			530 nm
F	0.8898
P value	0.4588
P value summary	ns
Significant diff. among means (P < 0.05)?	No
R squared	0.2287
Brown-Forsythe test
F (DFn, DFd)	0.5782 (2, 6)
P value	0.5893
P value summary	ns
Are SDs significantly different (P < 0.05)?	No
ANOVA table	SS	DF	MS	F (DFn, DFd)	P value
Treatment (between columns)	37337144	2	18668572	F (2, 6) = 0.8898	P=0.4588
Residual (within columns)	125886622	6	20981104
Total	163223766	8
Data summary
Number of treatments (columns)	3
Number of values (total)	9
Number of families	1
Number of comparisons per family	3
Alpha	0.05
Bonferroni's multiple comparisons test	Mean Diff.	95.00% CI of diff.	Below threshold?	Summary	Adjusted P Value
INSPECT vs. INSPECT 5'-xrRNA 3'-XAP1	3086	-9209 to 15381	No	ns	>0.9999	A-B
INSPECT vs. INSPECT 5'-xrRNA 3'-HCV-UTR	4938	-7357 to 17233	No	ns	0.7046	A-C
INSPECT 5'-xrRNA 3'-XAP1 vs. INSPECT 5'-xrRNA 3'-HCV-UTR	1852	-10443 to 14147	No	ns	>0.9999	B-C
Test details	Mean 1	Mean 2	Mean Diff.	SE of diff.	n1	n2	t	DF
INSPECT vs. INSPECT 5'-xrRNA 3'-XAP1	17569	14483	3086	3740	3	3	0.8251	6
INSPECT vs. INSPECT 5'-xrRNA 3'-HCV-UTR	17569	12631	4938	3740	3	3	1.32	6
INSPECT 5'-xrRNA 3'-XAP1 vs. INSPECT 5'-xrRNA 3'-HCV-UTR	14483	12631	1852	3740	3	3	0.4952	6

## Sheet: Fig. 2e ANOVA 610 nm
ANOVA summary			610 nm
F	42.96
P value	0.0003
P value summary	***
Significant diff. among means (P < 0.05)?	Yes
R squared	0.9347
Brown-Forsythe test
F (DFn, DFd)	1.037 (2, 6)
P value	0.4104
P value summary	ns
Are SDs significantly different (P < 0.05)?	No
ANOVA table	SS	DF	MS	F (DFn, DFd)	P value
Treatment (between columns)	160870502	2	80435251	F (2, 6) = 42.96	P=0.0003
Residual (within columns)	11234352	6	1872392
Total	172104854	8
Data summary
Number of treatments (columns)	3
Number of values (total)	9
Number of families	1
Number of comparisons per family	3
Alpha	0.05
Bonferroni's multiple comparisons test	Mean Diff.	95.00% CI of diff.	Below threshold?	Summary	Adjusted P Value
INSPECT vs. INSPECT 5'-xrRNA 3'-XAP1	-4759	-8432 to -1086	Yes	*	0.016	A-B
INSPECT vs. INSPECT 5'-xrRNA 3'-HCV-UTR	-10345	-14018 to -6672	Yes	***	0.0003	A-C
INSPECT 5'-xrRNA 3'-XAP1 vs. INSPECT 5'-xrRNA 3'-HCV-UTR	-5586	-9259 to -1913	Yes	**	0.0074	B-C
Test details	Mean 1	Mean 2	Mean Diff.	SE of diff.	n1	n2	t	DF
INSPECT vs. INSPECT 5'-xrRNA 3'-XAP1	1593	6352	-4759	1117	3	3	4.26	6
INSPECT vs. INSPECT 5'-xrRNA 3'-HCV-UTR	1593	11938	-10345	1117	3	3	9.259	6
INSPECT 5'-xrRNA 3'-XAP1 vs. INSPECT 5'-xrRNA 3'-HCV-UTR	6352	11938	-5586	1117	3	3	5	6

## Sheet: Fig. 3c ANOVA viability
ANOVA summary
F	1.377
P value	0.322
P value summary	ns
Significant diff. among means (P < 0.05)?	No
R squared	0.3146
Brown-Forsythe test
F (DFn, DFd)	1.437 (2, 6)
P value	0.3091
P value summary	ns
Are SDs significantly different (P < 0.05)?	No
ANOVA table	SS	DF	MS	F (DFn, DFd)	P value
Treatment (between columns)	554	2	277	F (2, 6) = 1.377	P=0.3220
Residual (within columns)	1207	6	201.2
Total	1761	8
Number of families	1
Number of comparisons per family	3
Alpha	0.05
Bonferroni's multiple comparisons test	Mean Diff.	95.00% CI of diff.	Below threshold?	Summary	Adjusted P Value
Gag vs. Gag:PCP	17.57	-20.51 to 55.64	No	ns	0.5403	A-B
Gag vs. mock transfect	15.53	-22.54 to 53.61	No	ns	0.6852	A-C
Gag:PCP vs. mock transfect	-2.033	-40.11 to 36.04	No	ns	>0.9999	B-C
Test details	Mean 1	Mean 2	Mean Diff.	SE of diff.	n1	n2	t	DF
Gag vs. Gag:PCP	431.1	413.5	17.57	11.58	3	3	1.517	6
Gag vs. mock transfect	431.1	415.6	15.53	11.58	3	3	1.341	6
Gag:PCP vs. mock transfect	413.5	415.6	-2.033	11.58	3	3	0.1756	6

## Sheet: Fig. 3c ANOVA cytotoxicity
ANOVA summary
F	1.989
P value	0.2175
P value summary	ns
Significant diff. among means (P < 0.05)?	No
R squared	0.3987
Brown-Forsythe test
F (DFn, DFd)	0.5316 (2, 6)
P value	0.613
P value summary	ns
Are SDs significantly different (P < 0.05)?	No
ANOVA table	SS	DF	MS	F (DFn, DFd)	P value
Treatment (between columns)	147.3	2	73.64	F (2, 6) = 1.989	P=0.2175
Residual (within columns)	222.2	6	37.03
Total	369.4	8
Data summary
Number of treatments (columns)	3
Number of values (total)	9
Number of families	1
Number of comparisons per family	3
Alpha	0.05
Bonferroni's multiple comparisons test	Mean Diff.	95.00% CI of diff.	Below threshold?	Summary	Adjusted P Value
Gag vs. Gag:PCP	-6.113	-22.45 to 10.22	No	ns	0.7937	A-B
Gag vs. mock transfect	3.697	-12.64 to 20.03	No	ns	>0.9999	A-C
Gag:PCP vs. mock transfect	9.81	-6.523 to 26.14	No	ns	0.2872	B-C
Test details	Mean 1	Mean 2	Mean Diff.	SE of diff.	n1	n2	t	DF
Gag vs. Gag:PCP	66.79	72.91	-6.113	4.968	3	3	1.23	6
Gag vs. mock transfect	66.79	63.1	3.697	4.968	3	3	0.7441	6
Gag:PCP vs. mock transfect	72.91	63.1	9.81	4.968	3	3	1.975	6

[truncated: 34 more sheets: Fig. 3d ANOVA msfGFP, Fig. 3d ANOVA DOX inducible, Fig. 3e ANOVA mScarlet-I, Fig. 3e ANOVA constitutive, Fig. 3e ANOVA t-test noGag ctr, ELISA raw, Fig. 4e IL2 RNA Cq t-test WT, Fig. 4e IL2 RNA Cq t-test INSPE, Fig. 4e INSPECT RNA Cq t-test, Fig. 4e RLU t-test, Fig. 4e correlation RLU, Fig. 4e correlation IL2, Fig. 4e correlation INSPECT RNA, Fig. 4f correlation RLU, Fig. 4f correlation IL2, Fig. 4f correlation INSPECT RNA, Fig. 5d t-test NTC, Fig. 5d multiple t-test CRISPRi, Fig. 5e t-test, Fig. 6e Kruskal-Wallis test …]
