# Supplementary material for: Intron-encoded cistronic transcripts for minimally invasive monitoring of coding and non-coding RNAs
Source: Nat Cell Biol. 2022 Nov 7;24(11):1666–76. doi: 10.1038/s41556-022-00998-6 (PMC9643161; doi:10.1038/s41556-022-00998-6)
Supplement: Supplementary file 5 — DNA and protein sequences. [file 41556_2022_998_MOESM5_ESM.xlsx]

## Sheet: INSPECT sequences
Fig.1
FLuc:INSPECT (5'-EMCV IRES-NLuc-PEST-3')
ATGGAAGATGCCAAGAACATCAAGAAGGGCCCTGCTCCTAGATACCCTCTGGAAGATGGAACCGCTGGCGAGCAGCTGCACAAGGCCATGAAGAGATACGCTCAGGTGCCCGGCACAATCGCCTTCACAGATGCCCACATCGAAGTGAACATCACCTACGCCGAGTACTTCGAGATGAGCGTGCGGCTGGCCGAAGCTATGAAGCGATACGGCCTGAACACCAACCACAGAATCGTCGTGTGCAGCGAGAACAGCCTCCAGTTCTTCATGCCTGTGCTGGGCGCTCTGTTCATCGGAGTGGCTGTGGCTCCTGCCAACGACATCTACAACGAGCGCGAGCTGCTGAACAGCATGAACATCAGCCAGCCTACCGTGGTGTTCGTGTCCAAGAAGGGACTG…
FLuc:INSPECT (5'-CTE2-EMCV IRES-NLuc-PEST-3')
ATGGAAGATGCCAAGAACATCAAGAAGGGCCCTGCTCCTAGATACCCTCTGGAAGATGGAACCGCTGGCGAGCAGCTGCACAAGGCCATGAAGAGATACGCTCAGGTGCCCGGCACAATCGCCTTCACAGATGCCCACATCGAAGTGAACATCACCTACGCCGAGTACTTCGAGATGAGCGTGCGGCTGGCCGAAGCTATGAAGCGATACGGCCTGAACACCAACCACAGAATCGTCGTGTGCAGCGAGAACAGCCTCCAGTTCTTCATGCCTGTGCTGGGCGCTCTGTTCATCGGAGTGGCTGTGGCTCCTGCCAACGACATCTACAACGAGCGCGAGCTGCTGAACAGCATGAACATCAGCCAGCCTACCGTGGTGTTCGTGTCCAAGAAGGGACTG…
FLuc:INSPECT (5'-CTE4-EMCV IRES-NLuc-PEST-3')
ATGGAAGATGCCAAGAACATCAAGAAGGGCCCTGCTCCTAGATACCCTCTGGAAGATGGAACCGCTGGCGAGCAGCTGCACAAGGCCATGAAGAGATACGCTCAGGTGCCCGGCACAATCGCCTTCACAGATGCCCACATCGAAGTGAACATCACCTACGCCGAGTACTTCGAGATGAGCGTGCGGCTGGCCGAAGCTATGAAGCGATACGGCCTGAACACCAACCACAGAATCGTCGTGTGCAGCGAGAACAGCCTCCAGTTCTTCATGCCTGTGCTGGGCGCTCTGTTCATCGGAGTGGCTGTGGCTCCTGCCAACGACATCTACAACGAGCGCGAGCTGCTGAACAGCATGAACATCAGCCAGCCTACCGTGGTGTTCGTGTCCAAGAAGGGACTG…
FLuc:INSPECT (5'-CTE*2-EMCV IRES-NLuc-PEST-3')
ATGGAAGATGCCAAGAACATCAAGAAGGGCCCTGCTCCTAGATACCCTCTGGAAGATGGAACCGCTGGCGAGCAGCTGCACAAGGCCATGAAGAGATACGCTCAGGTGCCCGGCACAATCGCCTTCACAGATGCCCACATCGAAGTGAACATCACCTACGCCGAGTACTTCGAGATGAGCGTGCGGCTGGCCGAAGCTATGAAGCGATACGGCCTGAACACCAACCACAGAATCGTCGTGTGCAGCGAGAACAGCCTCCAGTTCTTCATGCCTGTGCTGGGCGCTCTGTTCATCGGAGTGGCTGTGGCTCCTGCCAACGACATCTACAACGAGCGCGAGCTGCTGAACAGCATGAACATCAGCCAGCCTACCGTGGTGTTCGTGTCCAAGAAGGGACTG…
FLuc:INSPECT (5'-CTE**2-EMCV IRES-NLuc-PEST-3')
ATGGAAGATGCCAAGAACATCAAGAAGGGCCCTGCTCCTAGATACCCTCTGGAAGATGGAACCGCTGGCGAGCAGCTGCACAAGGCCATGAAGAGATACGCTCAGGTGCCCGGCACAATCGCCTTCACAGATGCCCACATCGAAGTGAACATCACCTACGCCGAGTACTTCGAGATGAGCGTGCGGCTGGCCGAAGCTATGAAGCGATACGGCCTGAACACCAACCACAGAATCGTCGTGTGCAGCGAGAACAGCCTCCAGTTCTTCATGCCTGTGCTGGGCGCTCTGTTCATCGGAGTGGCTGTGGCTCCTGCCAACGACATCTACAACGAGCGCGAGCTGCTGAACAGCATGAACATCAGCCAGCCTACCGTGGTGTTCGTGTCCAAGAAGGGACTG…
FLuc:INSPECT (5'-RTE2-EMCV IRES-NLuc-PEST-3')
ATGGAAGATGCCAAGAACATCAAGAAGGGCCCTGCTCCTAGATACCCTCTGGAAGATGGAACCGCTGGCGAGCAGCTGCACAAGGCCATGAAGAGATACGCTCAGGTGCCCGGCACAATCGCCTTCACAGATGCCCACATCGAAGTGAACATCACCTACGCCGAGTACTTCGAGATGAGCGTGCGGCTGGCCGAAGCTATGAAGCGATACGGCCTGAACACCAACCACAGAATCGTCGTGTGCAGCGAGAACAGCCTCCAGTTCTTCATGCCTGTGCTGGGCGCTCTGTTCATCGGAGTGGCTGTGGCTCCTGCCAACGACATCTACAACGAGCGCGAGCTGCTGAACAGCATGAACATCAGCCAGCCTACCGTGGTGTTCGTGTCCAAGAAGGGACTG…
FLuc:INSPECT (5'-EMCV IRES-NLuc-PEST-CTE2-3')
ATGGAAGATGCCAAGAACATCAAGAAGGGCCCTGCTCCTAGATACCCTCTGGAAGATGGAACCGCTGGCGAGCAGCTGCACAAGGCCATGAAGAGATACGCTCAGGTGCCCGGCACAATCGCCTTCACAGATGCCCACATCGAAGTGAACATCACCTACGCCGAGTACTTCGAGATGAGCGTGCGGCTGGCCGAAGCTATGAAGCGATACGGCCTGAACACCAACCACAGAATCGTCGTGTGCAGCGAGAACAGCCTCCAGTTCTTCATGCCTGTGCTGGGCGCTCTGTTCATCGGAGTGGCTGTGGCTCCTGCCAACGACATCTACAACGAGCGCGAGCTGCTGAACAGCATGAACATCAGCCAGCCTACCGTGGTGTTCGTGTCCAAGAAGGGACTG…
FLuc:INSPECT (5'-EMCV IRES-NLuc-PEST-CTE**2-3')
ATGGAAGATGCCAAGAACATCAAGAAGGGCCCTGCTCCTAGATACCCTCTGGAAGATGGAACCGCTGGCGAGCAGCTGCACAAGGCCATGAAGAGATACGCTCAGGTGCCCGGCACAATCGCCTTCACAGATGCCCACATCGAAGTGAACATCACCTACGCCGAGTACTTCGAGATGAGCGTGCGGCTGGCCGAAGCTATGAAGCGATACGGCCTGAACACCAACCACAGAATCGTCGTGTGCAGCGAGAACAGCCTCCAGTTCTTCATGCCTGTGCTGGGCGCTCTGTTCATCGGAGTGGCTGTGGCTCCTGCCAACGACATCTACAACGAGCGCGAGCTGCTGAACAGCATGAACATCAGCCAGCCTACCGTGGTGTTCGTGTCCAAGAAGGGACTG…
FLuc:INSPECT (5'-EMCV IRES-NLuc-PEST-CTE**2-triplex-3')
ATGGAAGATGCCAAGAACATCAAGAAGGGCCCTGCTCCTAGATACCCTCTGGAAGATGGAACCGCTGGCGAGCAGCTGCACAAGGCCATGAAGAGATACGCTCAGGTGCCCGGCACAATCGCCTTCACAGATGCCCACATCGAAGTGAACATCACCTACGCCGAGTACTTCGAGATGAGCGTGCGGCTGGCCGAAGCTATGAAGCGATACGGCCTGAACACCAACCACAGAATCGTCGTGTGCAGCGAGAACAGCCTCCAGTTCTTCATGCCTGTGCTGGGCGCTCTGTTCATCGGAGTGGCTGTGGCTCCTGCCAACGACATCTACAACGAGCGCGAGCTGCTGAACAGCATGAACATCAGCCAGCCTACCGTGGTGTTCGTGTCCAAGAAGGGACTG…
FLuc:INSPECT (5'-EMCV IRES-NLuc-PEST-CTE**2-RTE2-3')
ATGGAAGATGCCAAGAACATCAAGAAGGGCCCTGCTCCTAGATACCCTCTGGAAGATGGAACCGCTGGCGAGCAGCTGCACAAGGCCATGAAGAGATACGCTCAGGTGCCCGGCACAATCGCCTTCACAGATGCCCACATCGAAGTGAACATCACCTACGCCGAGTACTTCGAGATGAGCGTGCGGCTGGCCGAAGCTATGAAGCGATACGGCCTGAACACCAACCACAGAATCGTCGTGTGCAGCGAGAACAGCCTCCAGTTCTTCATGCCTGTGCTGGGCGCTCTGTTCATCGGAGTGGCTGTGGCTCCTGCCAACGACATCTACAACGAGCGCGAGCTGCTGAACAGCATGAACATCAGCCAGCCTACCGTGGTGTTCGTGTCCAAGAAGGGACTG…
FLuc:INSPECT (5'-EMCV IRES-NLuc-PEST-CTE**4-3')
ATGGAAGATGCCAAGAACATCAAGAAGGGCCCTGCTCCTAGATACCCTCTGGAAGATGGAACCGCTGGCGAGCAGCTGCACAAGGCCATGAAGAGATACGCTCAGGTGCCCGGCACAATCGCCTTCACAGATGCCCACATCGAAGTGAACATCACCTACGCCGAGTACTTCGAGATGAGCGTGCGGCTGGCCGAAGCTATGAAGCGATACGGCCTGAACACCAACCACAGAATCGTCGTGTGCAGCGAGAACAGCCTCCAGTTCTTCATGCCTGTGCTGGGCGCTCTGTTCATCGGAGTGGCTGTGGCTCCTGCCAACGACATCTACAACGAGCGCGAGCTGCTGAACAGCATGAACATCAGCCAGCCTACCGTGGTGTTCGTGTCCAAGAAGGGACTG…
FLuc:INSPECT (5'-CTE2-EMCV IRES-NLuc-PEST-CTE**2-3')
ATGGAAGATGCCAAGAACATCAAGAAGGGCCCTGCTCCTAGATACCCTCTGGAAGATGGAACCGCTGGCGAGCAGCTGCACAAGGCCATGAAGAGATACGCTCAGGTGCCCGGCACAATCGCCTTCACAGATGCCCACATCGAAGTGAACATCACCTACGCCGAGTACTTCGAGATGAGCGTGCGGCTGGCCGAAGCTATGAAGCGATACGGCCTGAACACCAACCACAGAATCGTCGTGTGCAGCGAGAACAGCCTCCAGTTCTTCATGCCTGTGCTGGGCGCTCTGTTCATCGGAGTGGCTGTGGCTCCTGCCAACGACATCTACAACGAGCGCGAGCTGCTGAACAGCATGAACATCAGCCAGCCTACCGTGGTGTTCGTGTCCAAGAAGGGACTG…
FLuc:INSPECT (5'-CTE2-EMCV IRES-NLuc-PEST-triplex-3')
ATGGAAGATGCCAAGAACATCAAGAAGGGCCCTGCTCCTAGATACCCTCTGGAAGATGGAACCGCTGGCGAGCAGCTGCACAAGGCCATGAAGAGATACGCTCAGGTGCCCGGCACAATCGCCTTCACAGATGCCCACATCGAAGTGAACATCACCTACGCCGAGTACTTCGAGATGAGCGTGCGGCTGGCCGAAGCTATGAAGCGATACGGCCTGAACACCAACCACAGAATCGTCGTGTGCAGCGAGAACAGCCTCCAGTTCTTCATGCCTGTGCTGGGCGCTCTGTTCATCGGAGTGGCTGTGGCTCCTGCCAACGACATCTACAACGAGCGCGAGCTGCTGAACAGCATGAACATCAGCCAGCCTACCGTGGTGTTCGTGTCCAAGAAGGGACTG…
FLuc:INSPECT (5'-CTE**2-EMCV IRES-NLuc-PEST-triplex-3')
ATGGAAGATGCCAAGAACATCAAGAAGGGCCCTGCTCCTAGATACCCTCTGGAAGATGGAACCGCTGGCGAGCAGCTGCACAAGGCCATGAAGAGATACGCTCAGGTGCCCGGCACAATCGCCTTCACAGATGCCCACATCGAAGTGAACATCACCTACGCCGAGTACTTCGAGATGAGCGTGCGGCTGGCCGAAGCTATGAAGCGATACGGCCTGAACACCAACCACAGAATCGTCGTGTGCAGCGAGAACAGCCTCCAGTTCTTCATGCCTGTGCTGGGCGCTCTGTTCATCGGAGTGGCTGTGGCTCCTGCCAACGACATCTACAACGAGCGCGAGCTGCTGAACAGCATGAACATCAGCCAGCCTACCGTGGTGTTCGTGTCCAAGAAGGGACTG…
FLuc:INSPECT (5'-CTE**2-EMCV IRES-NLuc-PEST-CTE**2-3')
ATGGAAGATGCCAAGAACATCAAGAAGGGCCCTGCTCCTAGATACCCTCTGGAAGATGGAACCGCTGGCGAGCAGCTGCACAAGGCCATGAAGAGATACGCTCAGGTGCCCGGCACAATCGCCTTCACAGATGCCCACATCGAAGTGAACATCACCTACGCCGAGTACTTCGAGATGAGCGTGCGGCTGGCCGAAGCTATGAAGCGATACGGCCTGAACACCAACCACAGAATCGTCGTGTGCAGCGAGAACAGCCTCCAGTTCTTCATGCCTGTGCTGGGCGCTCTGTTCATCGGAGTGGCTGTGGCTCCTGCCAACGACATCTACAACGAGCGCGAGCTGCTGAACAGCATGAACATCAGCCAGCCTACCGTGGTGTTCGTGTCCAAGAAGGGACTG…
FLuc:INSPECT (5'-CTE2-VCIP IRES-NLuc-PEST-CTE**2-3')
ATGGAAGATGCCAAGAACATCAAGAAGGGCCCTGCTCCTAGATACCCTCTGGAAGATGGAACCGCTGGCGAGCAGCTGCACAAGGCCATGAAGAGATACGCTCAGGTGCCCGGCACAATCGCCTTCACAGATGCCCACATCGAAGTGAACATCACCTACGCCGAGTACTTCGAGATGAGCGTGCGGCTGGCCGAAGCTATGAAGCGATACGGCCTGAACACCAACCACAGAATCGTCGTGTGCAGCGAGAACAGCCTCCAGTTCTTCATGCCTGTGCTGGGCGCTCTGTTCATCGGAGTGGCTGTGGCTCCTGCCAACGACATCTACAACGAGCGCGAGCTGCTGAACAGCATGAACATCAGCCAGCCTACCGTGGTGTTCGTGTCCAAGAAGGGACTG…
Fig. 2
msfGFP:INSPECT:mScarlet (start codon to stop codon)
ATGGTGAGCAAGGGCGAAGAACTGTTCACAGGCGTGGTGCCTATCCTGGTGGAACTGGATGGGGATGTGAACGGCCACAAGTTCAGCGTCAGAGGCGAAGGCGAAGGGGATGCCACAAACGGCAAGCTGACCCTGAAGTTCATCTGCACCACCGGAAAGCTGCCCGTGCCTTGGCCTACACTGGTCACAACACTGACCTACGGCGTGCAGTGCTTCAGCAGATACCCCGACCATATGAAGCAGCACGACTTCTTCAAGAGCGCCATGCCTGAGGGCTACGTGCAAGAGAGAACCATCAGCTTCAAGGTAAGTATCCTTTTTACAGCACAACTTAATGAGACAGATAGAAACTGGTCTTGTAGAAACAGAGTAGATTTTATCGAATTGCAACCTCTTCGA…
msfGFP:INSPECTv2(5'xrRNA-3'XAP1):mScarlet (start codon to stop codon)
ATGGTGAGCAAGGGCGAAGAACTGTTCACAGGCGTGGTGCCTATCCTGGTGGAACTGGATGGGGATGTGAACGGCCACAAGTTCAGCGTCAGAGGCGAAGGCGAAGGGGATGCCACAAACGGCAAGCTGACCCTGAAGTTCATCTGCACCACCGGAAAGCTGCCCGTGCCTTGGCCTACACTGGTCACAACACTGACCTACGGCGTGCAGTGCTTCAGCAGATACCCCGACCATATGAAGCAGCACGACTTCTTCAAGAGCGCCATGCCTGAGGGCTACGTGCAAGAGAGAACCATCAGCTTCAAGGTAAGTATCCTTTTTACAGCACAACTTAATGAGACAGATAGAAACTGGTCTTGTAGAAACAGAGTAGACACTTGCTTTTGACACAACTGTGTT…
msfGFP:INSPECTv2(5'xrRNA-3'HCV-UTR):mScarlet (start codon to stop codon)
ATGGTGAGCAAGGGCGAAGAACTGTTCACAGGCGTGGTGCCTATCCTGGTGGAACTGGATGGGGATGTGAACGGCCACAAGTTCAGCGTCAGAGGCGAAGGCGAAGGGGATGCCACAAACGGCAAGCTGACCCTGAAGTTCATCTGCACCACCGGAAAGCTGCCCGTGCCTTGGCCTACACTGGTCACAACACTGACCTACGGCGTGCAGTGCTTCAGCAGATACCCCGACCATATGAAGCAGCACGACTTCTTCAAGAGCGCCATGCCTGAGGGCTACGTGCAAGAGAGAACCATCAGCTTCAAGGTAAGTATCCTTTTTACAGCACAACTTAATGAGACAGATAGAAACTGGTCTTGTAGAAACAGAGTAGACACTTGCTTTTGACACAACTGTGTT…
Fig. 3
Constitutive Pgk1: msfGFP:INSPECT:PP7-tagged (start codon to stop codon)
ATGGTTTCTAAAGGCGAGGCCGTGATCAAAGAGTTCATGAGGTTCAAGGTGCACATGGAAGGCAGCATGAACGGCCACGAGTTCGAGATCGAAGGCGAAGGCGAGGGCAGACCTTACGAGGGAACTCAGACCGCCAAGCTGAAAGTGACCAAAGGCGGCCCTCTGCCTTTCAGCTGGGACATCCTGTCTCCACAGTTTATGTACGGCAGCAGGGCCTTCATCAAGCACCCCGCTGACATCCCCGACTACTACAAGCAGTCTTTCCCAGAGGGCTTCAAGTGGGAGAGAGTGATGAACTTCGAGGACGGCGGAGCCGTGACTGTGACACAGGACACATCTCTGGAAGATGGGACCCTGATCTACAAAGTGAAGCTGCGGGGCACAAACTTCCCTCCAGAC…
DOX-inducible: mScarlet-I:INSPECT:PP7-tagged (start codon to stop codon)
ATGGTGAGCAAGGGCGAAGAACTGTTCACAGGCGTGGTGCCTATCCTGGTGGAACTGGATGGGGATGTGAACGGCCACAAGTTCAGCGTCAGAGGCGAAGGCGAAGGGGATGCCACAAACGGCAAGCTGACCCTGAAGTTCATCTGCACCACCGGAAAGCTGCCCGTGCCTTGGCCTACACTGGTCACAACACTGACCTACGGCGTGCAGTGCTTCAGCAGATACCCCGACCATATGAAGCAGCACGACTTCTTCAAGAGCGCCATGCCTGAGGGCTACGTGCAAGAGAGAACCATCAGCTTCAAGGTAAGTATCCTTTTTACAGCACAACTTAATGAGACAGATAGAAACTGGTCTTGTAGAAACAGAGTAGATTTTATCGAATTGCAACCTCTTCGA…
Fig. 4-6, Extended Data Fig. 4,5
INSPECT:SigP-NLuc (splice donor to splice acceptor)
GTAAGTATCCTTTTTACAGCACAACTTAATGAGACAGATAGAAACTGGTCTTGTAGAAACAGAGTAGATTTTATCGAATTGCAACCTCTTCGAGGGACATAACTTCGTATAATGTATGCTATACGAAGTTATGGGTCGATGCTGAGATCTGGACTAGAGGGTCGATGGTGATGCTTGGATCAAAATAGGAAGAATCCCAATGATAACTTCGTATAAAGTATCCTATACGAAGTTATACTAGAATTGCGTACCGCCACCATGTCGCCAAGGCCACCTCCCCTGTGAGCTAGACTGGACAGCCAATGACGGGTAAGAGAGTGACATTTCTCACTAACCTAAGACAGGAGGGCCGTCAAAGCTACTGCCTAATCCAATGACGGGTAATAGTGACAAGAAATG…
Fig. 6
INSPECT:NLuc (splice donor to splice acceptor)
GTAAGTATCCTTTTTACAGCACAACTTAATGAGACAGATAGAAACTGGTCTTGTAGAAACAGAGTAGATTTTATCGAATTGCAACCTCTTCGAGGGACATAACTTCGTATAATGTATGCTATACGAAGTTATGGGTCGATGCTGAGATCTGGACTAGAGGGTCGATGGTGATGCTTGGATCAAAATAGGAAGAATCCCAATGATAACTTCGTATAAAGTATCCTATACGAAGTTATACTAGAATTGCGTACCGCCACCATGTCGCCAAGGCCACCTCCCCTGTGAGCTAGACTGGACAGCCAATGACGGGTAAGAGAGTGACATTTCTCACTAACCTAAGACAGGAGGGCCGTCAAAGCTACTGCCTAATCCAATGACGGGTAATAGTGACAAGAAATG…
Extended Data Fig. 2
INSPECT:NIS (splice donor to splice acceptor)
GTAAGTATCCTTTTTACAGCACAACTTAATGAGACAGATAGAAACTGGTCTTGTAGAAACAGAGTAGATTTTATCGAATTGCAACCTCTTCGAGGGACATAACTTCGTATAATGTATGCTATACGAAGTTATGGGTCGATGCTGAGATCTGGACTAGAGGGTCGATGGTGATGCTTGGATCAAAATAGGAAGAATCCCAATGATAACTTCGTATAAAGTATCCTATACGAAGTTATACTAGAATTGCGTACCGCCACCATGTCGCCAAGGCCACCTCCCCTGTGAGCTAGACTGGACAGCCAATGACGGGTAAGAGAGTGACATTTCTCACTAACCTAAGACAGGAGGGCCGTCAAAGCTACTGCCTAATCCAATGACGGGTAATAGTGACAAGAAATG…
Extended Data Fig. 6
INSPECT*:SigP-NLuc (splice donor to splice acceptor)
GTAAGTATCCTTTTTACAGCACAACTTAATGAGACAGATAGAAACTGGTCTTGTAGAAACAGAGTAGATTTTATCGAATTGCAACCTCTTCGAGGGACATAACTTCGTATAATGTATGCTATACGAAGTTATGGGTCGATGCTGAGATCTGGACTAGAGGGTCGATGGTGATGCTTGGATCAAAATAGGAAGAATCCCAATGATAACTTCGTATAAAGTATCCTATACGAAGTTATACTAGAATTGCGTACCGCCACCATGTCGCGACACACAAAAAACCAACACACAGATCTCTAGAGCTCTGGATCTTTTATTGCCCGGGCTACCACATTTGTAGAGGTTTTACTTGCTTTAAAAAACCTCCCACACCTCCCCCTGAACCTGAAACATAAAATGAAT…

## Sheet: other protein sequences
amino acid sequences
Cas9:HA-tag:NLS	MDKKYSIGLDIGTNSVGWAVITDEYKVPSKKFKVLGNTDRHSIKKNLIGALLFDSGETAEATRLKRTARRRYTRRKNRICYLQEIFSNEMAKVDDSFFHRLEESFLVEEDKKHERHPIFGNIVDEVAYHEKYPTIYHLRKKLVDSTDKADLRLIYLALAHMIKFRGHFLIEGDLNPDNSDVDKLFIQLVQTYNQLFEENPINASGVDAKAILSARLSKSRRLENLIAQLPGEKKNGLFGNLIALSLGLTPNFKSNFDLAEDAKLQLSKDTYDDDLDNLLAQIGDQYADLFLAAKNLSDAILLSDILRVNTEITKAPLSASMIKRYDEHHQDLTLLKALVRQQLPEKYKEIFFDQSKNGYAGYIDGGASQEEFYKFIKPILEKMDGTEELLVKLNREDLL…
i53 (enhancing HDR)	MLIFVKTLTGKTITLEVEPSDTIENVKAKIQDKEGIPPDQQRLAFAGKSLEDGRTLSDYNILKDSKLHPLLRLR*
Cas9:HA-tag:NLS:P2A:i53	MDKKYSIGLDIGTNSVGWAVITDEYKVPSKKFKVLGNTDRHSIKKNLIGALLFDSGETAEATRLKRTARRRYTRRKNRICYLQEIFSNEMAKVDDSFFHRLEESFLVEEDKKHERHPIFGNIVDEVAYHEKYPTIYHLRKKLVDSTDKADLRLIYLALAHMIKFRGHFLIEGDLNPDNSDVDKLFIQLVQTYNQLFEENPINASGVDAKAILSARLSKSRRLENLIAQLPGEKKNGLFGNLIALSLGLTPNFKSNFDLAEDAKLQLSKDTYDDDLDNLLAQIGDQYADLFLAAKNLSDAILLSDILRVNTEITKAPLSASMIKRYDEHHQDLTLLKALVRQQLPEKYKEIFFDQSKNGYAGYIDGGASQEEFYKFIKPILEKMDGTEELLVKLNREDLL…
HA-tag:NLS:dCas9:NLS:VPR	MYPYDVPDYASPKKKRKVEASDKKYSIGLAIGTNSVGWAVITDEYKVPSKKFKVLGNTDRHSIKKNLIGALLFDSGETAEATRLKRTARRRYTRRKNRICYLQEIFSNEMAKVDDSFFHRLEESFLVEEDKKHERHPIFGNIVDEVAYHEKYPTIYHLRKKLVDSTDKADLRLIYLALAHMIKFRGHFLIEGDLNPDNSDVDKLFIQLVQTYNQLFEENPINASGVDAKAILSARLSKSRRLENLIAQLPGEKKNGLFGNLIALSLGLTPNFKSNFDLAEDAKLQLSKDTYDDDLDNLLAQIGDQYADLFLAAKNLSDAILLSDILRVNTEITKAPLSASMIKRYDEHHQDLTLLKALVRQQLPEKYKEIFFDQSKNGYAGYIDGGASQEEFYKFIKPI…
ZIM3-KRAB:NLS:dCas9:NLS:FLAG-tag	MNNSQGRVTFEDVTVNFTQGEWQRLNPEQRNLYRDVMLENYSNLVSVGQGETTKPDVILRLEQGKEPWLEEEEVLGSGRAEKNGDIGGQIWKPKDVKESLSGSGGSPKKKRKVEASDKKYSIGLAIGTNSVGWAVITDEYKVPSKKFKVLGNTDRHSIKKNLIGALLFDSGETAEATRLKRTARRRYTRRKNRICYLQEIFSNEMAKVDDSFFHRLEESFLVEEDKKHERHPIFGNIVDEVAYHEKYPTIYHLRKKLVDSTDKADLRLIYLALAHMIKFRGHFLIEGDLNPDNSDVDKLFIQLVQTYNQLFEENPINASGVDAKAILSARLSKSRRLENLIAQLPGEKKNGLFGNLIALSLGLTPNFKSNFDLAEDAKLQLSKDTYDDDLDNLLAQIGD…
Flp-recombinase:NLS	MSQFDILCKTPPKVLVRQFVERFERPSGEKIASCAAELTYLCWMITHNGTAIKRATFMSYNTIISNSLSFDIVNKSLQFKYKTQKATILEASLKKLIPAWEFTIIPYNGQKHQSDITDIVSSLQLQFESSEEADKGNSHSKKMLKALLSEGESIWEITEKILNSFEYTSRFTKTKTLYQFLFLATFINCGRFSDIKNVDPKSFKLVQNKYLGVIIQCLVTETKTSVSRHIYFFSARGRIDPLVYLDEFLRNSEPVLKRVNRTGNSSSNKQEYQLLKDNLVRSYNKALKKNAPYPIFAIKNGPKSHIGRHLMTSFLSMKGLTELTNVVGNWSDKRASAVARTTYTHQITAIPDHYFALVSRYYAYDPISKEMIALKDETNPIEEWQHIEQLKGSAEGSIR…
Cre-recombinase:NLS	MSNLLTVHQNLPALPVDATSDEVRKNLMDMFRDRQAFSEHTWKMLLSVCRSWAAWCKLNNRKWFPAEPEDVRDYLLYLQARGLAVKTIQQHLGQLNMLHRRSGLPRPSDSNAVSLVMRRIRKENVDAGERAKQALAFERTDFDQVRSLMENSDRCQDIRNLAFLGIAYNTLLRIAEIARIRVKDISRTDGGRMLIHIGRTKTLVSTAGVEKALSLGVTKLVERWISVSGVADDPNNYLFCRVRKNGVAAPSATSQLSTRALEGIFEATHRLIYGAKDDSGQRYLAWSGHSARVGAARDMARAGVSIPEIMQAGGWTNVNIVMNYIRNLDSETGAMVRLLEDGDGGSGPAAKRVKLD*
Gag:PCP	MGARASVLSGGELDRWEKIRSRPGGKKKYKLKHIVWASRELERFAVNPGLLETSEGCRQILGQLQPSLQTGSEELRSLYNTVATLYCVHQRIEIKDTKEALDKIEEEQNKSKKKAQQAAADTGHSNQVSQNYPIVQNIQGQMVHQAISPRTLNAWVKVVEEKAFSPEVIPMFSALSEGATPQDLNTMLNTVGGHQAAMQMLKETINEEAAEWDRVHPVHAGPIAPGQMREPRGSDIAGTTSTLQEQIGWMTNNPPIPVGEIYKRWIILGLNKIVRMYSPTSILDIRQGPKEPFRDYVDRFYKTLRAEQASQEVKNWMTETLLVQNANPDCKTILKALGPAATLEEMMTACQGVGGPGHKARVLAEAMSQVTNSATIMMQRGNFRNQRKIVKSFNSGKEG…
Tet-ON 3G	MSRLDKSKVINSALELLNGVGIEGLTTRKLAQKLGVEQPTLYWHVKNKRALLDALPIEMLDRHHTHSCPLEGESWQDFLRNNAKSYRCALLSHRDGAKVHLGTRPTEKQYETLENQLAFLCQQGFSLENALYALSAVGHFTLGCVLEEQEHQVAKEERETPTTDSMPPLLKQAIELFDRQGAEPAFLFGLELIICGLEKQLKCESGGPTDALDDFDLDMLPADALDDFDLDMLPADALDDFDLDMLPG*

## Sheet: CRISPR-Cas9 sgRNAs
CRISPR/Cas9 spacer sequences	extra G?	spacer	Cas9 variant	scaffold+6xT
NEAT1 [chr11 65.422.750—65.445.540 (GRCh38)]				GTTTAAGAGCTATGCTGGAAACAGCATAGCAAGTTTAAATAAGGCTAGTCCGTTATCAACTTGAAAAAGTGGCACCGAGTCGGTGCTTTTTTT
NEAT1_IS1 (-)	G	CATCTGAAAACCTTTACCCC	SpCas9
NEAT1_IS3 (+)	G	TACTACCTCTAGAAGGAAATAC	SaCas9
NEAT1_IS2 (-)	G	AATGGGACCAACCTCCTTG	SpCas9
	G	AAATTTAGCACTTCCTCCAG
IL2 [chr3 37.120.523—37.125.959 (GRCh38)]
IL2_exon3 (+)	G	AAATTTAGCACTTCCTCCAG	SpCas9
GUARDIN (RP3-510D11.2) [chr1 9.182.204—9.192.089 (GRCh38)]
GUARDIN_exon3 (+)	G	CTCTTCCCCTCCCTGAAGCCAA	SaCas9
CRISPR/dCas9-mediated transcription modulation
NEAT1 #1	G	AAAGTTGTGGCAAGTCCAGC
NEAT1 #2	G	GAGCAATGACCCCGGTGACG
NEAT1 #3	G	TGCCCGGAGAGACTCCCGGG
GUARDIN #1		GCCCGGCTCGGAACAAGCCC
GUARDIN #2	G	CAAATGCCCCCGATCTGCG

## Sheet: RT qPCR primer
Endogenous targets	primer	nucleotide sequence
IL2	RTqPCR_IL2_fw	CCACAGAACTGAAACATCTTC
	RTqPCR_IL2_rv	CTGATTAAGTCCCTGGGTC
ACTB	RTqPCR_ACTB_3_fw	GGCACCCAGCACAATGAAGA
	RTqPCR_ACTB_3_rv	AGGATGGAGCCGCCGATC
ACTB-1	RTqPCR_ACTB_1_fw	CCCAACTTGAGATGTATGAAGGC
	RTqPCR_ACTB_1_rv	CAACTGGTCTCAAGTCAGTGTACAG
NEAT1_v1	RTqPCR_NEAT1-v1_2_fw	GCCTTGTAGATGGAGCTTGC
	RTqPCR_NEAT1-v1_2_fw	GCACAACACAATGACACCCT
NEAT1_v2	RTqPCR_NEAT1-v2_2_fw	GGCCAGAGCTTTGTTGCTTC
	RTqPCR_NEAT1-v2_2_fw	GGTGCGGGCACTTACTTACT
GUARDIN	RTqPCR_GUARDIN_fwd	GCACTGGGAGAAGACGATTC
	RTqPCR_GUARDIN_rv	TTCTGAATGCTCAGGCATCTG
detection of INSPECT
INSPECT splice acceptor	RT-qPCR_INSPECT_1_fw	CGCTCTATACTCGACGATTGAC
	RT-qPCR_INSPECT_1_rv	GGAGAGAAGTTAGTACCAGGC
	RT-qPCR_INSPECT_1_probe	AACATAGAGAACCTCCTCGAGTCGC
RT PCR
GUARDIN full	RTqPCR_GUARDIN-fw_full-length	CATCTCCTCCACCTGAAAAGG
	RTqPCR_GUARDIN-rv_full-length	CTTATGTGGTTATCTGCATGAGAAATG
IL2 full	RTqPCR_IL2-rv_full-length	CAAGTCAGTGTTGAGATGATGC
	RTqPCR_IL2-fw_full-length	CAGGATGCAACTCCTGTCTTG
NEAT1	geno-NEAT1-IS1_rv	ACTATAGTGTTCCTCATGGCGAGCAG
	geno-NEAT1-IS1_fw	GTGTACCCACCATTCCCTTCTCCTAG
	geno-NEAT1-IS3_fw	GCCTGTACAGCTTTACACATACACAGG
	geno-NEAT1-IS3_rv	GAATCGAGTATAACACGGTGCCTGG
	T7endo-NEAT1-IS2_fw	GCATATCTGTATTCATGTCTGCCTTG
	T7endo-NEAT1-IS2_rv	AGATTAGTGAGAAATAGGAATGTATTTGAAAAGG
gag export (synthetic targets)
	RTqPCR_Fluc_1_fw	CGAGAACAGCCTCCAGTTCTTC
	RTqPCR_Fluc_1_rv	CTTCTTGGACACGAACACCAC
	RTqPCR_Fluc_1_probe	CTCCTGCCAACGACATCTACAACGAGCG
	RTqPCR_Fluc-exon-spanning_fw	GACTGAAGTCCCTGATCAAGTACAAGG
	RTqPCR_Fluc-exon-spanning_rv	CAGCATCATCGTCAGGCAGG
	RTqPCR_Fluc-exon-spanning_probe	CCTGCCGAGCTGGAATCTATCCTGCTC
lineage specific genes
MESP1	MESP1_Fwd	CTGCCTGAGGAGCCCAAGT
	MESP1_Rev	GCAGTCTGCCAAGGAACCA
MIXL1	MIXL1_Fwd	CCGAGTCCAGGATCCAGGTA
	MIXL1_Rev	CTCTGACGCCGAGACTTGG
CXCR4	CXCR4_Fwd	GAGCCCTCAGATTTGACCTGTC
	CXCR4_Rev	CACCGCATCTGGAGAACCA
SOX17	SOX17_Fwd	GCCCATTTCCTCGGTGTAGTT
	SOX17_Rev	GGCGCAGCAGAATCCAGA
FOXA2	FOXA2_Fwd	CCACGACTTGCCCAGCAT
	FOXA2_Rev	GGGAGCGGTGAAGATGGA
PAX6	PAX6_Fwd	GCGGAGTTATGATACCTACACC
	PAX6_Rev	GAAATGAGTCCTGTTGAAGTGG
SOX1	SOX1_Fwd	GAGAACCCCAAGATGCACAA
	SOX1_Rev	CCTCGGACATGACCTTCCA
ASCL1	ASCL1_Fwd	TTCACCAACTGGTTCTGAG
	ASCL1_Rev	TAAAGATGCAGGTTGTGCG
Yamanaka factors
OCT4	OCT4_Fwd	CAATTTGCCAAGCTCCTGAAG
	OCT4_Rev	AAAGCGGCAGATGGTCGTT
NANOG	NANOG_Fwd	CCTTCCTCCATGGATCTGCTT
	NANOG_Rev	CTTGACCGGGACCTTGTCTTC
SOX2	SOX2_Fwd	CCTCCGGGACATGATCAGCATGTA
	SOX2_Rev	GCAGTGTGCCGTTAATGGCCGTG
T	T_Fwd	CAACCTCACTGACGGTGAAAAA
	T_Rev	ACAAATTCTGGTGTGCCAAAGTT

## Sheet: genotyping
Endogenous targets	primer	nucleotide sequence	polymerase
NEAT1-IS1	geno-NEAT1-IS1_rv	ACTATAGTGTTCCTCATGGCGAGCAG	SuperFiII
	geno-NEAT1-IS1_fw	GTGTACCCACCATTCCCTTCTCCTAG
NEAT1-IS3	geno-NEAT1-IS3_fw	GCCTGTACAGCTTTACACATACACAGG	LongAmp
	geno-NEAT1-IS3_rv	GAATCGAGTATAACACGGTGCCTGG
NEAT1-IS2	T7endo-NEAT1-IS2_fw	GCATATCTGTATTCATGTCTGCCTTG	SuperFiII
	T7endo-NEAT1-IS2_rv	AGATTAGTGAGAAATAGGAATGTATTTGAAAAGG
IL2	geno-IL2-Exon3_fw	TGATAGATGGCATCCAAGAGTTCCTTC	SuperFiII
	geno-IL2-Exon3_rv	CAAATGATAAGGAAACACCATTTGAAAAGCC
GUARDIN	T7endo_GUARDIN_1_fw	CTGCGGTTCCAGATGTCTCAG	LongAmp
	T7endo_GUARDIN_1_rv	ACTTATGTGGTTATCTGCATGAGAAA
NEAT1-promoter	geno_pNEAT1_1_fw	GAATGTTCTACCCCGGCAGG	LongAmp
	geno_pNEAT1_1_rv	CAATCTGCGTTGTGGCATCAAC

## Sheet: T7 Endonuclease I assay
Endogenous targets	primer	nucleotide sequence
NEAT1-IS1	T7_endo_NEAT1-IS1_fw	AACGCCCCAAGTTATTTCATCAGGC
	T7_endo_NEAT1-IS1_rv	GCCTCAATTGATGCCTGCAGATTG
NEAT1-IS3	T7_endo_NEAT1-IS3_fw	GAAATCTTAAGTGGCATCCTGGTC
	T7_endo_NEAT1-IS3_rv	GGTTTGAAGTTCAAACATGTGCAG
NEAT1-IS2	T7endo-NEAT1-IS2_fw	GCATATCTGTATTCATGTCTGCCTTG
	T7endo-NEAT1-IS2_rv	AGATTAGTGAGAAATAGGAATGTATTTGAAAAGG
IL2	geno-IL2-Exon3_fw	TGATAGATGGCATCCAAGAGTTCCTTC
	geno-IL2-Exon3_rv	CAAATGATAAGGAAACACCATTTGAAAAGCC
GUARDIN	T7endo_GUARDIN_1_fw	CTGCGGTTCCAGATGTCTCAG
	T7endo_GUARDIN_1_rv	ACTTATGTGGTTATCTGCATGAGAAA

## Sheet: antibodies
IL-2 Monoclonal Antibody (MQ1-17H12)	anti human IL-2 (rat isotype)	https://www.thermofisher.com/antibody/product/IL-2-Antibody-clone-MQ1-17H12-Monoclonal/14-7029-81
IL-2 Polyclonal Antibody, Biotin	anti human IL-2 (rabbit isotype), biotinylated	https://www.thermofisher.com/antibody/product/IL-2-Antibody-Polyclonal/13-7028-85

## Sheet: ImageJ macro smFISH
//These are the variables that need to be set. Check if the quality of nucleus recognition matches your requirements and adjust parameters accordingly if necessary.
remove_outliers_radius="25";
substract_value="20";
rolling_radius="400";
median_radius="10";
unsharp_radius="30";
unsharp_mask="0.6";
gamma_value="0.60";
minmax_radius="10";
threshold_minmax_radius="4";
particle_size_min="50";
particle_size_max="500";
particle_circularity_min="0.8";
speckleprominence="3500"
//---------------------------------------------------------------------------------------------------------------------//
//directory for image selection and saving; execution of analysis
experiment=getDirectory("Select a Picture Directory");
targetDir=getDirectory("Select a Save Directory");
pictures=getFileList(experiment);
for (i=0; i<pictures.length; i++){
open(experiment+pictures[i]);
particleanalysis();
}
//generation of quality control image stack and results file; cleanup
overlays=getFileList(targetDir);
for (i=0; i<overlays.length; i++){
open(targetDir+overlays[i]);
}
run("Images to Stack", "name=Stack title=[] use");
run("Z Project...", "projection=[Max Intensity]");
run("Find Maxima...", "prominence=speckleprominence excludeOnEdges=true Strict=TRUE output=[Point Selection]");
saveAs("tiff", targetDir+"ControlOverlayStack");
close("ControlOverlayStack.tif");
selectWindow("ROI Manager");
run("Close");
selectWindow("Results");
saveAs("Results",targetDir+"Summary.xls");
run("Close");
//----------------------------------------------------------------------------------------------------------------------//
//particle analysis loop and image processing
function particleanalysis(){
imageTitle=getTitle();
run("Split Channels");
//processing of DAPI channel
//some necessary general stuff
selectWindow("C2-"+imageTitle);
run("8-bit");
run("Enhance Contrast", "saturated=0.1");
//background substraction
//radius affects the smoothing degree
run("Remove Outliers...", "radius=remove_outliers_radius threshold=5 which=Bright");
//substract: substracts a constant value from the brightness of each pixel
run("Subtract...", "value=substract_value");
//rolling ball: substracts around edges of nuclei, not within. radius should correspond roughly to the radius of the biggest feature present
run("Subtract Background...", "rolling=rolling_radius");
//a duplicate is generated for the overlay of scaffold and image (for QC)
run("Duplicate...", "title=[X] duplicate");
rename("duplicate C2-"+imageTitle);
//continued processing
//important step for feature separation; included twice
selectWindow("C2-"+imageTitle);
//some smoothing to reduce separation within features
run("Median...", "radius=median_radius");
//harsh feature separation; sharpens edges between bright and dark areas
run("Unsharp Mask...", "radius=unsharp_radius mask=unsharp_mask");
run("Median...", "radius=median_radius");
run("Unsharp Mask...", "radius=unsharp_radius mask=unsharp_mask");
//gamma is used to lighten up underexposed image parts; value below 1 emphasises low-brightness pixels
run("Gamma...", "value=gamma_value");
//closing holes within features
run("Minimum...", "radius=minmax_radius");
run("Maximum...", "radius=minmax_radius");
//feature extraction by thresholding; "default" method is also worth a try
run("Auto Threshold", "method=Minimum white");
//processing of thresholded image
//min/max is used to close holes within features
run("Maximum...", "radius=threshold_minmax_radius");
run("Minimum...", "radius=threshold_minmax_radius");
//watershed produces separated features from the thresholded image
run("Watershed");
//features are selected and counted. Size and circularity range define the selection stringency.
//minimum size discriminates artifacts and cut-off nucleus parts, maximum size discriminates joint nuclei
//circularity minimum cuts off overall low-quality nuclei
//if an insufficient numbers of features are extracted, parameters are too strict
run("Analyze Particles...", "size=particle_size_min-particle_size_max circularity=particle_circularity_min-1.00 show=Nothing exclude add");
//overlay image generation for QC stack
selectWindow("duplicate C2-"+imageTitle);
roiManager("Show All without labels");
run("From ROI Manager");
saveAs("tiff", targetDir+"Dapi_Overlay "+imageTitle);
close("Dapi_Overlay "+imageTitle);
close("C2-"+imageTitle);
//paraspeckle image processing
selectWindow("C1-"+imageTitle);
run("Enhance Contrast...", "saturated=0.1");
run("Subtract Background...", "rolling=20");
//start of speckle analysis loop, merging channels 2 and 3 and counting speckles
n = roiManager("count");
for (i=0; i<n; i++) {
roiManager("select", i);
//speckle counting; higher noise value leads to more selective counting
run("Find Maxima...", "prominence=speckleprominence excludeOnEdges=true Strict=TRUE output=Count");
}
// reset so big loop can be repeated
roiManager("Deselect");
roiManager("Delete");
}

## Sheet: ImageJ macro cell area segmenta
//select directories of images to be analyzed (one folder per channel)
GFPexperiment=getDirectory("GFP Directory");
RFPexperiment=getDirectory("RFP Directory");
phaseexperiment=getDirectory("phase Directory");
//select save directory
targetDir=getDirectory("Select a Save Directory");
//accessing files
GFPpictures=getFileList(GFPexperiment);
RFPpictures=getFileList(RFPexperiment);
phasepictures=getFileList(phaseexperiment);
//determine parameters to be measured
run("Set Measurements...", "mean median display redirect=None decimal=3");
//analysis loop
for (i=0; i<GFPpictures.length; i++){
open(phaseexperiment+phasepictures[i]);
//generation of feature reference area from phase channel
run("Enhance Contrast...", "saturated=0 equalize");
run("Canny Edge Detector", "gaussian=1.5 low=0.1 high=8");
run("Maximum...", "radius=1.25");
run("Invert LUT");
run("Options...", "iterations=4 count=3 black do=Erode");
run("Options...", "iterations=12 count=3 black do=Dilate");
run("Create Selection");
run("Make Inverse");
roiManager("Add");
close();
open(phaseexperiment+phasepictures[i]);
roiManager("select", 0);
roiManager("Show All without labels");
run("From ROI Manager");
saveAs("tiff", targetDir+"ControlOverlay_"+(i+1));
close();
//overlay and measurement of fluorescent channels
open(GFPexperiment+GFPpictures[i]);
roiManager("select", 0);
run ("Measure");
close();
open(RFPexperiment+RFPpictures[i]);
roiManager("select", 0);
run("Measure");
close();
roiManager("delete")
}
//loop for generation of control overlay image stacks
overlays=getFileList(targetDir);
for (i=0; i<overlays.length; i++){
open(targetDir+overlays[i]);
}
run("Images to Stack", "name=Stack title=[] use");
saveAs("tiff", targetDir+"ControlOverlayStack");
close("ControlOverlayStack.tif");
selectWindow("ROI Manager");
run("Close");
selectWindow("Results");
saveAs("Results",targetDir+"Summary.xls");
run("Close");
