# Supplementary material for: Intron-encoded cistronic transcripts for minimally invasive monitoring of coding and non-coding RNAs
Source: Nat Cell Biol. 2022 Nov 7;24(11):1666–76. doi: 10.1038/s41556-022-00998-6 (PMC9643161; doi:10.1038/s41556-022-00998-6)
Supplement: Source Data Fig. 1 — Numerical raw RLU data. [file 41556_2022_998_MOESM6_ESM.xlsx]

## Sheet: Fig. 1 raw
Fig. 1d
	FLuc (RLU)			NLuc (RLU)
no elements	2325880	2131970	2236370	10360	9550	10190
5' 2×CTE	1971020	1950260	1782900	142690	139760	146330
5' 4×CTE	1379950	1099780	1014330	808890	564430	570740
5' 2×CTE*	1824640	2552500	1891840	10650	12790	11180
5' 2×CTE**	2769390	2621100	2432220	26820	19100	21940
5' 2×RTE	2650940	2346710	2140180	15280	12080	13820
3' 2×CTE	1132340	893610	871390	47390	38500	45130
3' 2×CTE**	2508310	2134170	1902360	99960	73030	70670
3' 4×CTE**	1316780	1542620	1262900	104030	107030	111730
3' 2×CTE** + Malat1 triple helix	1738980	1756060	1971620	65820	57870	60030
3' 2×CTE** + 2×RTE	2943490	3539550	3465080	17720	21170	20300
Fig. 1e
	Fluc [rel. RLU]			Nluc [rel. RLU]
no elements	2242530	3207860	2764750	13280	23430	22990
5' 2×CTE + 3' 2×CTE**	1882280	2707940	2408260	427670	560230	620930
5' 2×CTE + 3' triple helix	2303810	2427740	2242560	338860	340410	335900
5' 2×CTE** + 3' triple helix	2426810	2789230	3001840	114060	106010	98640
5' 2×CTE** + 3' CTE**	2277070	1828570	2059480	135650	69810	87840
Fig. 1f
	Fluc [rel. RLU]			Nluc [rel. RLU]
no elements (EMCV IRES)	1573760	2947430	3360940	2920	4930	7340
5' 2×CTE + 3' 2×CTE** (EMCV IRES)	1197620	2334440	2378930	76030	126900	130840
CRE + 5' 2×CTE + 3' 2×CTE** (EMCV IRES)	11560	18220	17200	1540	2340	2170
5' 2×CTE + 3' 2×CTE** (VCIP IRES)	1416430	2817710	3777240	203560	216000	254280
CRE + 5' 2×CTE + 3' 2×CTE** (VCIP IRES)	21070	25180	45310	70750	74190	114280
