# Supplementary material for: Intron-encoded cistronic transcripts for minimally invasive monitoring of coding and non-coding RNAs
Source: Nat Cell Biol. 2022 Nov 7;24(11):1666–76. doi: 10.1038/s41556-022-00998-6 (PMC9643161; doi:10.1038/s41556-022-00998-6)
Supplement: Source Data Fig. 2 — Numerical raw FACS data. [file 41556_2022_998_MOESM7_ESM.xlsx]

## Sheet: Fig. 3 raw
Fig. 3d,e
Median fluorescence intensity (a.u.)	530 nm			586 nm
INSPECT	21768	19484	11455	1764	1686	1330
INSPECT 5'-xrRNA 3'-XAP1	19484	15384	8581	8099	6747	4211
INSPECT 5'-xrRNA 3'-HCV-UTR	14720	11534	11639	13419	11045	11351
Depth	Name	Statistic	#Cells
	Specimen_001_INSPECT-1.fcs		100000
>	Specimen_001_INSPECT-1.fcs/293T	64.7	64740
> >	Specimen_001_INSPECT-1.fcs/293T/Single Cells	91.4	59141
> > >	Specimen_001_INSPECT-1.fcs/293T/Single Cells/530_30 I-A+	83.3	49256
> > > >	Mean : 530_30 I-A = 26268.6171875	26269
> > > >	Median : 530_30 I-A = 21768.2421875	21768
> > >	Specimen_001_INSPECT-1.fcs/293T/Single Cells/530_30 I-A-	16.7	9885
> > >	Specimen_001_INSPECT-1.fcs/293T/Single Cells/586_15-A+	67.3	39823
> > > >	Mean : 586_15-A = 2340.238525391	2340
> > > >	Median : 586_15-A = 1764.144287109	1764
> > >	Specimen_001_INSPECT-1.fcs/293T/Single Cells/586_15-A-	32.7	19318
	Specimen_001_INSPECT-2.fcs		100000
>	Specimen_001_INSPECT-2.fcs/293T	64.9	64867
> >	Specimen_001_INSPECT-2.fcs/293T/Single Cells	85.7	55564
> > >	Specimen_001_INSPECT-2.fcs/293T/Single Cells/530_30 I-A+	82.6	45895
> > > >	Mean : 530_30 I-A = 24024.755859375	24025
> > > >	Median : 530_30 I-A = 19483.587890625	19484
> > >	Specimen_001_INSPECT-2.fcs/293T/Single Cells/530_30 I-A-	17.4	9669
> > >	Specimen_001_INSPECT-2.fcs/293T/Single Cells/586_15-A+	65.9	36620
> > > >	Mean : 586_15-A = 2270.451416016	2270
> > > >	Median : 586_15-A = 1686.252563477	1686
> > >	Specimen_001_INSPECT-2.fcs/293T/Single Cells/586_15-A-	34.1	18944
	Specimen_001_INSPECT-3.fcs		100000
>	Specimen_001_INSPECT-3.fcs/293T	63.5	63547
> >	Specimen_001_INSPECT-3.fcs/293T/Single Cells	88.6	56312
> > >	Specimen_001_INSPECT-3.fcs/293T/Single Cells/530_30 I-A+	69.4	39094
> > > >	Mean : 530_30 I-A = 16378.508789062	16379
> > > >	Median : 530_30 I-A = 11454.80859375	11455
> > >	Specimen_001_INSPECT-3.fcs/293T/Single Cells/530_30 I-A-	30.6	17218
> > >	Specimen_001_INSPECT-3.fcs/293T/Single Cells/586_15-A+	46.9	26405
> > > >	Mean : 586_15-A = 1887.920410156	1888
> > > >	Median : 586_15-A = 1329.777099609	1330
> > >	Specimen_001_INSPECT-3.fcs/293T/Single Cells/586_15-A-	53.1	29907
	Specimen_001_INSPECT 5'-xrRNA 3'-XAP1-1.fcs		100000
>	Specimen_001_INSPECT 5'-xrRNA 3'-XAP1-1.fcs/293T	66.4	66352
> >	Specimen_001_INSPECT 5'-xrRNA 3'-XAP1-1.fcs/293T/Single Cells	92.1	61115
> > >	Specimen_001_INSPECT 5'-xrRNA 3'-XAP1-1.fcs/293T/Single Cells/530_30 I-A+	81.4	49778
> > > >	Mean : 530_30 I-A = 23805.251953125	23805
> > > >	Median : 530_30 I-A = 19483.587890625	19484
> > >	Specimen_001_INSPECT 5'-xrRNA 3'-XAP1-1.fcs/293T/Single Cells/530_30 I-A-	18.6	11337
> > >	Specimen_001_INSPECT 5'-xrRNA 3'-XAP1-1.fcs/293T/Single Cells/586_15-A+	83.1	50788
> > > >	Mean : 586_15-A = 11088.391601562	11088
> > > >	Median : 586_15-A = 8098.901367188	8099
> > >	Specimen_001_INSPECT 5'-xrRNA 3'-XAP1-1.fcs/293T/Single Cells/586_15-A-	16.9	10327
	Specimen_001_INSPECT 5'-xrRNA 3'-XAP1-2.fcs		100000
>	Specimen_001_INSPECT 5'-xrRNA 3'-XAP1-2.fcs/293T	62.6	62649
> >	Specimen_001_INSPECT 5'-xrRNA 3'-XAP1-2.fcs/293T/Single Cells	85.6	53649
> > >	Specimen_001_INSPECT 5'-xrRNA 3'-XAP1-2.fcs/293T/Single Cells/530_30 I-A+	80.5	43166
> > > >	Mean : 530_30 I-A = 19956.580078125	19957
> > > >	Median : 530_30 I-A = 15383.541015625	15384
> > >	Specimen_001_INSPECT 5'-xrRNA 3'-XAP1-2.fcs/293T/Single Cells/530_30 I-A-	19.5	10483
> > >	Specimen_001_INSPECT 5'-xrRNA 3'-XAP1-2.fcs/293T/Single Cells/586_15-A+	82.7	44359
> > > >	Mean : 586_15-A = 9548.927734375	9549
> > > >	Median : 586_15-A = 6747.312011719	6747
> > >	Specimen_001_INSPECT 5'-xrRNA 3'-XAP1-2.fcs/293T/Single Cells/586_15-A-	17.3	9290
	Specimen_001_INSPECT 5'-xrRNA 3'-XAP1-3.fcs		100000
>	Specimen_001_INSPECT 5'-xrRNA 3'-XAP1-3.fcs/293T	67.2	67247
> >	Specimen_001_INSPECT 5'-xrRNA 3'-XAP1-3.fcs/293T/Single Cells	89.6	60230
> > >	Specimen_001_INSPECT 5'-xrRNA 3'-XAP1-3.fcs/293T/Single Cells/530_30 I-A+	63.3	38150
> > > >	Mean : 530_30 I-A = 13102.212890625	13102
> > > >	Median : 530_30 I-A = 8581.139648438	8581
> > >	Specimen_001_INSPECT 5'-xrRNA 3'-XAP1-3.fcs/293T/Single Cells/530_30 I-A-	36.7	22080
> > >	Specimen_001_INSPECT 5'-xrRNA 3'-XAP1-3.fcs/293T/Single Cells/586_15-A+	67.4	40565
> > > >	Mean : 586_15-A = 6758.90625	6759
> > > >	Median : 586_15-A = 4210.641601562	4211
> > >	Specimen_001_INSPECT 5'-xrRNA 3'-XAP1-3.fcs/293T/Single Cells/586_15-A-	32.6	19665
	Specimen_001_INSPECT 5'-xrRNA 3'-XAP1-1.fcs		100000
>	Specimen_001_INSPECT 5'-xrRNA 3'-XAP1-1.fcs/293T	62.3	62259
> >	Specimen_001_INSPECT 5'-xrRNA 3'-XAP1-1.fcs/293T/Single Cells	89.7	55849
> > >	Specimen_001_INSPECT 5'-xrRNA 3'-XAP1-1.fcs/293T/Single Cells/530_30 I-A+	78.4	43796
> > > >	Mean : 530_30 I-A = 18325.677734375	18326
> > > >	Median : 530_30 I-A = 14719.666015625	14720
> > >	Specimen_001_INSPECT 5'-xrRNA 3'-XAP1-1.fcs/293T/Single Cells/530_30 I-A-	21.6	12053
> > >	Specimen_001_INSPECT 5'-xrRNA 3'-XAP1-1.fcs/293T/Single Cells/586_15-A+	85.6	47826
> > > >	Mean : 586_15-A = 17042.119140625	17042
> > > >	Median : 586_15-A = 13419.23046875	13419
> > >	Specimen_001_INSPECT 5'-xrRNA 3'-XAP1-1.fcs/293T/Single Cells/586_15-A-	14.4	8023
	Specimen_001_INSPECT 5'-xrRNA 3'-XAP1-2.fcs		100000
>	Specimen_001_INSPECT 5'-xrRNA 3'-XAP1-2.fcs/293T	66.2	66196
> >	Specimen_001_INSPECT 5'-xrRNA 3'-XAP1-2.fcs/293T/Single Cells	89.7	59397
> > >	Specimen_001_INSPECT 5'-xrRNA 3'-XAP1-2.fcs/293T/Single Cells/530_30 I-A+	74.1	43992
> > > >	Mean : 530_30 I-A = 15431.470703125	15431
> > > >	Median : 530_30 I-A = 11533.501953125	11534
> > >	Specimen_001_INSPECT 5'-xrRNA 3'-XAP1-2.fcs/293T/Single Cells/530_30 I-A-	25.9	15405
> > >	Specimen_001_INSPECT 5'-xrRNA 3'-XAP1-2.fcs/293T/Single Cells/586_15-A+	83.1	49331
> > > >	Mean : 586_15-A = 14581.40625	14581
> > > >	Median : 586_15-A = 11044.71484375	11045
> > >	Specimen_001_INSPECT 5'-xrRNA 3'-XAP1-2.fcs/293T/Single Cells/586_15-A-	16.9	10066
	Specimen_001_INSPECT 5'-xrRNA 3'-XAP1-3.fcs		100000
>	Specimen_001_INSPECT 5'-xrRNA 3'-XAP1-3.fcs/293T	59	58995
> >	Specimen_001_INSPECT 5'-xrRNA 3'-XAP1-3.fcs/293T/Single Cells	86.5	51047
> > >	Specimen_001_INSPECT 5'-xrRNA 3'-XAP1-3.fcs/293T/Single Cells/530_30 I-A+	76.4	39019
> > > >	Mean : 530_30 I-A = 15533.670898438	15534
> > > >	Median : 530_30 I-A = 11639.327148438	11639
> > >	Specimen_001_INSPECT 5'-xrRNA 3'-XAP1-3.fcs/293T/Single Cells/530_30 I-A-	23.6	12028
> > >	Specimen_001_INSPECT 5'-xrRNA 3'-XAP1-3.fcs/293T/Single Cells/586_15-A+	85.3	43555
> > > >	Mean : 586_15-A = 14718.709960938	14719
> > > >	Median : 586_15-A = 11350.778320312	11351
> > >	Specimen_001_INSPECT 5'-xrRNA 3'-XAP1-3.fcs/293T/Single Cells/586_15-A-	14.7	7492
