# Supplementary material for: Intron-encoded cistronic transcripts for minimally invasive monitoring of coding and non-coding RNAs
Source: Nat Cell Biol. 2022 Nov 7;24(11):1666–76. doi: 10.1038/s41556-022-00998-6 (PMC9643161; doi:10.1038/s41556-022-00998-6)
Supplement: Source Data Fig. 3 — Numerical raw Cq and fluorescence data. [file 41556_2022_998_MOESM8_ESM.xlsx]

## Sheet: Fig. 4 raw
Fig. 4c
	viability (A505)			cytotoxicity (A520)
Gag	454.7	425.8	412.8	77.42	60.68	62.28
Gag–PCP + INSPECT	417.1	423.3	400.2	71.25	74.93	72.54
mock transfect	416.5	414.9	415.3	67.11	57.9	64.28
Fig. 4d
	Fluorescence msfGFP			Secreted INSPECT Cq
0 ng/mL DOX	-0.33	-0.27	-0.33	31.32	31.11	31.59
0.5 ng/mL DOX	1.08	4.4	0.38	29.14	28	28.61
1 ng/mL DOX	9.62	15.73	5.1	28.38	27.41	28
1 ng/mL DOX no gag	6.18	3.46	6.01	33.16	32.73	32.67
Fig. 4e
	Fluorescence mScarlet-I			Secreted INSPECT Cq
0 ng/mL DOX	71.71	85.08	77.58	29.06	28.79	28.78
0.5 ng/mL DOX	78.96	66.37	64.41	29.14	28.78	28.95
1 ng/mL DOX	99	80.15	76.81	29.48	29.01	29.25
1 ng/mL DOX no gag	55.89	96.81	81.38	34.6	34.73	34
