# Supplementary material for: Intron-encoded cistronic transcripts for minimally invasive monitoring of coding and non-coding RNAs
Source: Nat Cell Biol. 2022 Nov 7;24(11):1666–76. doi: 10.1038/s41556-022-00998-6 (PMC9643161; doi:10.1038/s41556-022-00998-6)
Supplement: Source Data Fig. 4 — Numerical raw Cq and RLU data. [file 41556_2022_998_MOESM9_ESM.xlsx]

## Sheet: Fig. 2 raw
Fig. 2d
	RT-qPCR							NLuc (RLU)
	Cq (ACTB-3'UTR)			Cq (IL2)
WT (induced)	14.404	14.32	14.272	20.335	19.7	19.827		30	30	30
WT (uninduced)	14.23	14.065	14.189	31.454	31.267	31.497		30	20	30
IL2 INSPECT-SigP:NLuc (induced)	14.163	14.242	15.358*	18.284	18.557	17.539*		490340	402430	447410
IL2 INSPECT-SigP:NLuc (uninduced)	15.456	14.971	14.816	32.109	31.955	31.985		960	410	390
			*excluded from analysis due to technical reasons
Fig. 2e
	RLUs
	IL2 INSPECT-SigP:NLuc
time (hours)	induced			uninduced
1	40	50	40	30	50	50
2	50	80	60	40	80	50
4	180	180	180	60	50	60
6	1280	1230	1040	60	60	80
24	285040	286950	274220	540	280	260
	HEK293T IL2 INSPECT-SigP:NLuc												WT
	induced						uninduced						induced						uninduced
time (hours)	ACTB-3 Cq			IL2 Cq			ACTB-3 Cq			IL2 Cq			ACTB-3 Cq			IL2 Cq			ACTB-3 Cq			IL2 Cq
1	18.4082	18.8802	18.6495	33.8068	32.6717	33.1322	18.5709	19.3969	19.6007	34.467	32.5673	32.2925	19.4107	18.9052	19.4697	32.4359	30.516	31.4171	19.1245	19.6479	18.9459	33.7103	32.4077	32.2817
2	19.162	19.4812	19.7517	30.1827	30.6011	28.5703	19.414	20.0124	19.1947	30.7413	29.4454	27.5911	19.6556	19.3707	19.375	31.9411	31.6788	32.891	19.0557	19.4666	19.3382	31.7879	35.0369	31.5193
4	18.7389	19.0637	19.1568	23.8396	26.1903	25.6463	19.3389	19.0085	18.6317	24.4703	28.242	26.1316	19.3003	19.0859	19.4196	34.4566	32.1669	33.1158	19.1564	19.1276	18.8172	31.8093	32.0958	32.5517
6	19.2916	19.1598	19.0237	23.1782	24.1246	23.2373	18.9561	18.6112	18.4127	25.861	26.5162	26.058	18.1679	18.4086	18.8152	32.139	31.9965	32.7299	18.3631	18.921	18.3897	31.3017	32.944	32.7255
24	18.8734	18.5484	18.1584	19.1931	16.9834	17.096	19.4006	19.1993	18.5388	20.4667	19.9797	20.367	17.8314	18.6443	18.3505	30.5846	30.6626	31.1852	17.9139	18.9623	18.5949	30.3224	31.336	32.8221
	IL2 INSPECT-SigP:NLuc
	induced						uninduced
time (hours)	ACTB-3 Cq			INSPECT Cq			ACTB-3 Cq			INSPECT Cq
1	17.6643	18.5103	18.409	32.5145	31.8933	33.3192	19.0739	18.5795	18.8916	33.3223	32.1744	32.968
2	18.3977	18.9797	19.2779	32.2812	32.0398	30.3069	19.076	18.7708	18.771	32.7614	32.1454	31.8605
4	18.5559	18.6659	18.6967	28.9305	28.6117	28.0475	18.8097	18.787	18.3964	32.2049	32.5676	32.3282
6	18.1911	18.4091	18.0688	25.6714	26.6391	25.7433	17.8262	18.0468	18.3681	32.228	32.2335	31.5587
24	17.4518	17.1963	17.7919	20.9644	19.8774	20.0619	17.3258	18.2735	17.9915	30.2456	30.6218	30.4496
Fig. 2f
	RLUs
time after wash (hours)	IL2 INSPECT-SigP:NLuc
0	20780	20000	21710
1	8960	7880	7630
2	7890	7110	6700
3	6690	6480	6960
4	6250	5240	4530
5	5330	5130	6230
	Jurkat E6.1 IL2 INSPECT-SigP:NLuc						Jurkat E6.1 WT
time after wash (hours)	ACTB-3 Cq			IL2 Cq			ACTB-3 Cq			IL2 Cq
0	18.3586	17.2784	17.9227	22.682	22.0678	23.4877	16.8715	16.8688	17.3043	22.8372	22.6192	23.8649
1	18.747	18.7187	18.7694	24.9204	26.2696	25.5215	16.9433	18.4097	18.1949	23.997	26.828	24.7742
2	17.4718	18.1599	17.6756	24.4279	25.687	24.4836	18.4218	17.197	17.7103	26.655	25.6513	27.2507
3	18.4039	18.6998	17.3491	27.658	27.1908	25.8926	17.4059	16.9206	16.9063	26.4136	23.8407	24.5126
4	17.9605	17.4936	17.6221	25.5825	24.6193	25.1285	18.1364	17.1376	16.8501	27.8915	25.7435	26.6809
5	17.3881	17.8039	17.6147	24.6523	24.9903	26.4503	16.5619	16.6182	16.8876	24.6445	25.635	25.7182
	Jurkat E6.1 IL2 INSPECT-SigP:NLuc
time after wash (hours)	ACTB-3 Cq			INSPECT Cq
0	20.9528	19.5974	20.2104	27.7929	26.808	27.6784
1	21.1645	21.1898	21.1951	29.6728	30.0698	30.2379
2	19.7985	20.5231	20.2263	28.9923	29.3603	28.9765
3	20.8025	21.0991	19.902	30.3826	30.4178	28.9799
4	20.4617	19.8649	20.1104	28.8618	28.6565	29.0316
5	19.865	20.1583	20.0998	28.5784	29.2002	30.6516
Fig. 2g
ROI	1	2	3	4	5	6	7	8	9	10	11	12	13	14	15	16
00:00:00	2248.98	2249.34	2252.78	2240.72	2271.38	2271.43	2238.41	2253.22	2268.6	2247.54	2251.55	2248.11	2248.12	2255.61	2263.72	2255.91
00:20:00	2218.03	2208.31	2216.78	2210.81	2228.55	2236.72	2212.03	2221.43	2232.26	2212.55	2215.04	2223.88	2220.72	2224.81	2230.16	2218.8
00:40:00	2217.37	2215.54	2214.68	2213.71	2229.01	2230.31	2212.29	2218.86	2232.23	2211.38	2214.95	2217.97	2212.27	2223.28	2232.89	2217.58
01:00:00	2212.85	2207.7	2209.6	2208.29	2222.98	2228.78	2211.39	2216.95	2229.83	2217.22	2217.72	2214.3	2218.87	2221.23	2225.97	2215.54
01:20:00	2559.35	2206.05	2214.5	2204.53	2218.94	2224.72	2207.77	2214.91	2221.7	2216.35	2215.62	2217.92	2208.28	2218.23	2224.64	2211.26
01:40:00	2207.12	2209.95	2212.42	2198.85	2225.05	2230.26	2208.76	2209.02	2223.58	2211.26	2211.01	2253.89	2208.69	2216.56	2224.96	2211.44
02:00:00	2211.76	2208.86	2210.92	2209.58	2213.99	2232.61	2206.1	2213.73	2221.38	2350.18	2210.97	2389.47	2209.07	2217.41	2220.22	2208.06
02:20:00	2208.17	2210.98	2213.77	2204.6	2218.11	2228.46	2204.23	2219.98	2225.09	2213.24	2209.91	2840.92	2212.07	2218.42	2225.79	2210.09
02:40:00	2207.38	2204.91	2230.09	2198.73	2219.62	2225.28	2208.2	2209.5	2214.9	2209.92	2210.85	2621.88	2211.32	2212.92	2221.63	2212.5
03:00:00	2211.6	2211.09	2266.26	2207.69	2229.91	2220.77	2203.4	2211.3	2223.93	2211.47	2211.21	2657.55	2205.63	2215.56	2252.59	2207.15
03:20:00	2209.87	2207.2	2293.18	2204.45	2219.76	2226.86	2206.48	2212.64	2223.38	2213.74	2208.16	2771.96	2211.53	2221.26	2459.99	2211.26
03:40:00	2202.61	2229.84	2312.36	2203.74	2216.79	2405.41	2204.02	2217.98	2223.14	2209.89	2212.74	2855.11	2207.69	2216.47	2682.59	2210.89
04:00:00	2208.22	2309.26	2312.7	2204.64	2224.21	2227.02	2206.84	2218.21	2239.15	2210.13	2258.65	2940.72	2212.43	2216.5	2996.43	2213.35
04:20:00	2210.66	2360.2	2315.46	2202.91	2231.55	2227.08	2209.76	2234.51	2280	2217.27	2371.92	3016.73	2210.2	2224.08	3340.08	2217.91
04:40:00	2205.7	2469.12	2315.91	2209.25	2237.95	2231.1	2203.96	2251.82	2311.61	2220.98	2474.2	3145.95	2222.76	2235.17	3613.81	2222.7
05:00:00	2276.6	2553.91	2312.11	2207.29	2246.23	2232.34	2208.68	2265.93	2309.35	2231.51	2526.61	3308.27	2224.73	2264.46	3653.95	2215.65
05:20:00	2489.07	2851.99	2299.7	2208.78	2305.83	2252.77	2207.02	2273.05	2305.13	2230.09	2551.86	3318.08	2230.67	2349.13	3664.77	2226.08
05:40:00	2684.97	3286.5	2320.25	2210.91	2392.72	2292.48	2227.61	2273.53	2300.21	2235.1	2587.66	3247.1	2245.1	2466.18	3589.91	2223.15
06:00:00	2794.15	3703.81	2301.97	2214.99	2493.65	2346.71	2269.09	2277.28	2301.13	2266.15	2650.07	3183.68	2258.48	2597.18	3550.7	2231.49
06:20:00	2846.03	4173.19	2293.76	2261.93	2669.96	2407.23	2298.65	2287.08	2282.39	2338.5	2723.79	3135.88	2285.14	2720.83	3350.72	2226.5
06:40:00	3037.16	4226.59	2284.93	2421.68	2899.15	2483.7	2408.25	2316.41	2300.22	2451.98	2738.21	3074.55	2313.02	2823.08	3465.39	2240.69
07:00:00	3246.91	4454.43	2311.15	2603.03	3104.03	2548.82	2504.25	2333.76	2593.53	2533.15	2714.74	3075.29	2360.46	2941.82	3627.56	2241.83
07:20:00	3498.46	4482.55	2383.2	2864.84	3260.37	2619.19	2641.95	2342.16	2724.75	2592.59	2676.92	3062.59	2434.28	3007.93	3742.77	2263.26
07:40:00	3730.02	4356.95	2499.86	3079.29	3395.8	2737	2844.38	2354.48	2988.91	2752.31	2692.49	3150.58	2497.37	3058.88	3795.73	2312.61
08:00:00	3963.14	4291.14	2662.3	3153.55	3593.7	2852.34	3035.14	2362.38	3259.69	2747.59	2738.76	3227.55	2580.79	3127.58	3954.15	2424.71
08:20:00	3815.32	4391.4	2865.62	3202.93	4064.91	2990.9	3197.65	2380.18	3459.03	2843.36	2829.79	3550.41	2648.51	3241.86	4060.1	2585.85
08:40:00	4590.52	4681.18	3073.94	3151.3	4130.5	3106.05	3262.9	2395.64	3560	2786.68	2868.23	3410.47	2718.44	3440.86	4250.12	2753.67
09:00:00	4863.3	4758.92	3224.72	3051.4	4466.94	3261.37	3338.25	2401.06	3548.36	2855.91	2928.98	3458.38	2798.31	3628.6	4430.23	2927.46
09:20:00	5131.56	4887.43	3311.12	2993.31	4689.8	3401.76	3394.34	2450.41	3617.65	2955.23	3004.73	3558.63	3022.25	3752.97	4554.71	3081.23
09:40:00	5245.63	5001.09	3386.31	2979.24	4895.72	3444.3	3466.73	2516.03	3668.43	3020.36	3089.87	3676.06	3207.25	3746.85	4630.46	3169.05
10:00:00	5126.88	5137.39	3481.35	2960.35	4900.99	3543.24	3400.45	2636.87	3618.27	3104.94	3207.98	3669.47	3342.23	3881.57	4701.82	3323.24
10:20:00	5034.85	5211.47	3543.32	2949.59	5012.98	3567.88	3292.88	3170.63	3580.59	3117.74	3348.41	3707.9	3545.97	3952.05	4774.83	3619.44
10:40:00	5151.28	5254.42	3548.49	2962.61	5038.21	3580.45	3164.64	3047.76	3571.09	3140.44	3459.1	3712.89	3806.13	4128.9	4760.05	3640.94
11:00:00	5066.9	5422.55	3738.61	3137.03	4939.99	3531.06	3002.15	3319.32	3514.14	3180.12	3469.04	3695.72	4222.03	4213.86	4820.55	3777.61
11:20:00	5075.03	5635.98	3574.45	3227.41	4464.86	3500.78	2865.98	3783.09	3472.31	3170.53	3487.65	3678.82	4510.21	4228.79	5011.32	3891.29
11:40:00	5071.49	5786.6	3566.2	3344.12	4597.94	3425.41	2733.65	3888.57	3514.08	3167.01	3478.28	3679.87	5087.39	4171.78	4980.06	4009.61
