# Supplementary material for: Intron-encoded cistronic transcripts for minimally invasive monitoring of coding and non-coding RNAs
Source: Nat Cell Biol. 2022 Nov 7;24(11):1666–76. doi: 10.1038/s41556-022-00998-6 (PMC9643161; doi:10.1038/s41556-022-00998-6)
Supplement: Source Data Fig. 5 — Numerical raw Cq and RLU data. [file 41556_2022_998_MOESM11_ESM.xlsx]

## Sheet: Fig. 5 raw 
Fig. 5d
	GUARDIN INSPECT-SigP:NLuc						WT
	ACTB-3'UTR Cq			GUARDIN Cq			ACTB-3'UTR Cq			GUARDIN Cq
Control	21.5839	21.5623	21.5087	27.6972	27.6374	27.7074	22.4775	22.3877	22.03	28.6694	28.7691	28.4963
CRISPRi	21.552	21.542	21.8444	32.4851	31.4895	31.2106	21.927	23.9833	22.5629	32.0382	34.2814	31.8261
Fig. 5e
	Control [RLU]			CRISPRi [RLU]
GUARDIN INSPECT-SigP:NLuc	48340	55710	50490	5430	6990	6550
