# Supplementary material for: Intron-encoded cistronic transcripts for minimally invasive monitoring of coding and non-coding RNAs
Source: Nat Cell Biol. 2022 Nov 7;24(11):1666–76. doi: 10.1038/s41556-022-00998-6 (PMC9643161; doi:10.1038/s41556-022-00998-6)
Supplement: Source Data Fig. 6 — Numerical raw speckle counts, Cq and RLU data. [file 41556_2022_998_MOESM13_ESM.xlsx]

## Sheet: Fig. 6 raw
Fig. 6d,e
	Paraspeckles count per cell
	NEAT1 INSPECT
cell #	NEAT1 IS1 SigP:NLuc	NEAT1 IS2 SigP:NLuc	NEAT1 IS2 NLuc	WT #1	WT #2	WT #4
1	8	4	4	0	0	4
2	2	0	2	2	6	2
3	4	0	2	0	7	5
4	1	4	2	1	1	6
5	1	2	2	2	5	6
6	1	1	2	3	3	4
7	0	1	1	2	5	0
8	2	4	2	2	1	3
9	0	2	4	1	3	1
10	0	3	2	1	3	3
11	0	4	2	1	4	1
12	0	4	3	1	1	1
13	2	5	2	4	10	4
14	0	5	2	3	3	0
15	1	3	3	2	3	4
16	2	6	0	4	5	4
17	3	2	1	1	0	9
18	1	3	3	3	4	2
19	2	2	0	1	5	1
20	0	3	0	2	5	0
21	5	2	3	0	2	8
22	1	1	1	0	8	2
23	0	2	3	1	7	2
24	2	1	2	0	4	3
25	8	4	0	4	2	5
26	2	2	8	3	1	0
27	5	5	5	5	1	3
28	3	1	7	4	1	0
29	1	5	3	4	2	0
30	2	1	5	5	4	1
31	4	0	7	1	3	5
32	1	3	3	6	4	1
33	0	0	3	5	3	4
34	2	3	8	4	6	0
35	1	2	3	1	2	3
36	5	1	8	0	5	2
37	2	0	7	4	5	0
38	2	3	3	7	2	1
39	3	5	1	4	3	5
40	3	0	0	2	2	5
41	3	0	1	5	1	0
42	2	3	0	5	1	0
43	3	4	5	2	2	3
44	3	2	2	6	2	4
45	2	6	3	3	0	4
46	2	1	0	1	0	1
47	5	4	3	0	1	4
48	1	3	0	2	1	2
49	3	1	6	2	1	0
50	4	1	1	3	4	0
51	4	2	1	5	1	4
52	0	1	3	4	0	4
53	2	0	3	2	3	2
54	2	0	2	1	1	3
55	2	3	2	2	5	4
56	3	0	1	0	1	6
57	5	2	5	1	1	0
58	3	3	1	2	0	3
59	1	2	3	0	2	0
60	0	1	3	1	1	0
61	2	2	1	1	3	0
62	1	3	1	10	2	1
63	3	4	0	0	4	2
64	3	1	4	3	2	4
65	2	2	1	1	4	1
66	1	1	0	2	3	3
67	2	2	2	1	0	6
68	4	1	4	4	6	2
69	2	5	1	3	2	3
70	2	6	3	0	2	1
71	23	6	1	0	1	1
72	2	5	1	1	3	2
73	2	3	0	1	11	2
74	6	3	3	3	2	4
75	4	6	3	9	8	0
76	2	2	0	4	2	6
77	1	3	3	3	2	1
78	1	5	3	4	1	0
79	0	3	1	3	1	3
80	6	4	1	2	1	5
81	2	7	3	4	5	3
82	3	0	3	4	7	3
83	3	12	3	3	1	0
84	2	3	5	1	2	8
85	2	3	4	2	2	6
86	4	3	5	2	1	5
87	5	0	3	2	8	2
88	3	4	2	4	5	1
89	3	4	0	4	1	3
90	2	0	2	2	5	1
91	2	2	2	2	6	0
92	3	1	3	1	0	1
93	2	3	1	2	5	6
94	4	1	3	2	5	5
95	5	0	3	2	4	2
96	2	9	3	7	7	3
97	1	2	2	1	2	6
98	1	3	2	2	3	2
99	1	2	2	0	1	1
100	2	5	4	4	7	2
101	2	0	1	0	0	8
102	1	1	5	1	0	4
103	2	5	4	0	2	7
104	5	2	2	0	4	3
105	2	3	4	2	4	2
106	3	4	3	11	3	1
107	3	1	2	5	3	2
108	1	2	3	2	4	4
109	2	2	1	5	2	3
110	2	0	2	1	10	2
111	0	2	1	1	5	6
112	0	5	2	2	3	3
113	4	0	3	2	3	1
114	3	4	4	1	5	5
115	1	0	4	1	4	4
116	4	4	0	2	2	2
117	0	4	3	1	1	1
118	1	2	1	1	1	6
119	4	2	1	1	4	7
120	0	1	0	1	1	2
121	2	2	0	2	5	3
122	4	1	0	1	4	0
123	1	2	6	1	0	1
124	4	1	4	4	5	7
125	1	12	2	0	2	2
126	0	3	1	1	0	5
127		6	0	3	2	3
128		1		6	6	4
129				2	1	6
130				4	3	4
131				2	0	3
132				3	0	7
133				0	3	3
134				4	5	3
135				0	5	1
136				0	1
137				0	1
138				1	5
139				0	4
140				1	5
141				4	1
142				3	4
143				1	1
144				0	1
145				0	2
146				2	3
147				3	0
148				2	2
149				1	0
150				1	0
151					4
152					2
153					1
154					2
155					1
156					4
157					7
158					5
159					4
160					3
161					9
162					1
Fig. 6f,g
	ACTB-3 Cq			MALAT1 Cq			NEAT1 Cq
nuclear NEAT1_WT	14.9261	14.7067	14.6414	18.6986	18.5925	18.5389	12.1945	12.2961	12.0673
cytosolic NEAT1_WT	14.0561	14.5909	13.6631	22.0929	22.193	21.5182	15.8495	16.3508	15.6234
nuclear NEAT1 IS1 INSPECT	15.9926	15.2382	16.2112	19.9613	19.6732	20.7149	13.5486	13.0093	13.9047
cytosolic NEAT1 IS1 INSPECT	14.557	14.0747	15.2111	23.1107	21.6709	23.8353	17.2467	16.0826	17.9664
nuclear NEAT1 IS2 INSPECT	15.0398	15.0198	14.7376	18.2649	18.1718	18.4508	12.3682	11.8729	11.9513
cytosolic NEAT1 IS2 INSPECT	15.078	14.9202	14.0487	22.1837	22.3146	21.874	15.8925	15.7214	15.1542
Fig. 6h
	Control [RLU]			CRISPRi [RLU]
NEAT1 IS1 INSPECT	651420	719630	709410	212610	202570	204970
NEAT1 IS2 INSPECT	141630	182870	163650	52700	51320	54260
WT	430	480	440	60	60	90
Fig. 6i
	ACTB-3'UTR Cq			NEAT1_v1 Cq			NEAT1_v2 Cq
CRISPRi	18.487	17.918	18.095	26.971	25.475	26.652	29.274	28.499	29.268
Control	19.895	18.374	19.117	24.409	22.669	23.068	27.226	25.182	25.208
