# Supplementary material for: Intron-encoded cistronic transcripts for minimally invasive monitoring of coding and non-coding RNAs
Source: Nat Cell Biol. 2022 Nov 7;24(11):1666–76. doi: 10.1038/s41556-022-00998-6 (PMC9643161; doi:10.1038/s41556-022-00998-6)
Supplement: Source Data Extended Data Fig. 2 — Numerical raw counts per minute and ELISA data. [file 41556_2022_998_MOESM14_ESM.xlsx]

## Sheet: Extended Data Fig. 2 raw
Extended Data Fig. 2d
NIS clone #	ELISA [A450]	ELISA (ng/ml)	Activity [CPM]
2	0.0644	-0.666023	9	non-activated
4	0.0612	-0.717503	4
5	0.0667	-0.629022	11
WT	0.0793	-0.426319	19
2	0.3121	3.31885	972	activated
4	0.6264	8.37516	3165
5	0.2587	2.45978	287
WT	0.5976	7.91184	13
IL2 calibration:
0 ng/ml	0.0777
1 ng/ml	0.1992
10 ng/ml	0.7243
