# Supplementary material for: Intron-encoded cistronic transcripts for minimally invasive monitoring of coding and non-coding RNAs
Source: Nat Cell Biol. 2022 Nov 7;24(11):1666–76. doi: 10.1038/s41556-022-00998-6 (PMC9643161; doi:10.1038/s41556-022-00998-6)
Supplement: Source Data Extended Data Fig. 3 — Numerical raw Cq data. [file 41556_2022_998_MOESM15_ESM.xlsx]

## Sheet: Extended Data Fig. 3 raw
	GUARDIN Cq	NEAT1_v1 Cq	NEAT1_v2 Cq	ActB Cq
HEK293T	29.205	25.198	26.284	20.547
