# Supplementary material for: Intron-encoded cistronic transcripts for minimally invasive monitoring of coding and non-coding RNAs
Source: Nat Cell Biol. 2022 Nov 7;24(11):1666–76. doi: 10.1038/s41556-022-00998-6 (PMC9643161; doi:10.1038/s41556-022-00998-6)
Supplement: Source Data Extended Data Fig. 5 — Numerical raw speckle counts, Cq and RLU data. [file 41556_2022_998_MOESM17_ESM.xlsx]

## Sheet: Extended Data Fig. 5 raw
Extended Data Fig. 5d,e
	Paraspeckles count per cell
	NEAT1 INSPECT
cell #	IS3 SigP:NLuc	WT #1	WT #2	WT #4	reference data duplicated from Fig 3d,e
1	14	0	0	4
2	6	2	6	2
3	4	0	7	5
4	3	1	1	6
5	8	2	5	6
6	3	3	3	4
7	4	2	5	0
8	5	2	1	3
9	1	1	3	1
10	1	1	3	3
11	9	1	4	1
12	3	1	1	1
13	5	4	10	4
14	4	3	3	0
15	3	2	3	4
16	1	4	5	4
17	10	1	0	9
18	3	3	4	2
19	6	1	5	1
20	1	2	5	0
21	2	0	2	8
22	1	0	8	2
23	3	1	7	2
24	1	0	4	3
25	4	4	2	5
26	0	3	1	0
27	2	5	1	3
28	2	4	1	0
29	4	4	2	0
30	1	5	4	1
31	0	1	3	5
32	0	6	4	1
33	6	5	3	4
34	6	4	6	0
35	2	1	2	3
36	0	0	5	2
37	0	4	5	0
38	4	7	2	1
39	1	4	3	5
40	5	2	2	5
41	6	5	1	0
42	3	5	1	0
43	7	2	2	3
44	0	6	2	4
45	8	3	0	4
46	7	1	0	1
47	4	0	1	4
48	7	2	1	2
49	8	2	1	0
50	9	3	4	0
51	6	5	1	4
52	2	4	0	4
53	0	2	3	2
54	8	1	1	3
55	3	2	5	4
56	7	0	1	6
57	6	1	1	0
58	0	2	0	3
59	4	0	2	0
60	2	1	1	0
61	4	1	3	0
62	1	10	2	1
63	2	0	4	2
64	7	3	2	4
65	0	1	4	1
66	7	2	3	3
67	4	1	0	6
68	7	4	6	2
69	4	3	2	3
70	2	0	2	1
71	6	0	1	1
72	2	1	3	2
73	3	1	11	2
74	1	3	2	4
75	3	9	8	0
76	4	4	2	6
77	4	3	2	1
78	5	4	1	0
79	0	3	1	3
80	3	2	1	5
81	4	4	5	3
82	3	4	7	3
83	6	3	1	0
84	1	1	2	8
85	5	2	2	6
86	0	2	1	5
87	8	2	8	2
88	12	4	5	1
89	9	4	1	3
90	6	2	5	1
91	0	2	6	0
92	5	1	0	1
93	4	2	5	6
94	3	2	5	5
95	0	2	4	2
96	0	7	7	3
97	4	1	2	6
98	0	2	3	2
99	3	0	1	1
100	2	4	7	2
101	1	0	0	8
102	2	1	0	4
103	3	0	2	7
104	2	0	4	3
105	2	2	4	2
106	0	11	3	1
107	0	5	3	2
108	2	2	4	4
109	3	5	2	3
110	4	1	10	2
111	2	1	5	6
112	3	2	3	3
113	3	2	3	1
114	1	1	5	5
115	3	1	4	4
116	1	2	2	2
117	4	1	1	1
118	2	1	1	6
119	3	1	4	7
120	3	1	1	2
121	5	2	5	3
122	0	1	4	0
123	5	1	0	1
124		4	5	7
125		0	2	2
126		1	0	5
127		3	2	3
128		6	6	4
129		2	1	6
130		4	3	4
131		2	0	3
132		3	0	7
133		0	3	3
134		4	5	3
135		0	5	1
136		0	1
137		0	1
138		1	5
139		0	4
140		1	5
141		4	1
142		3	4
143		1	1
144		0	1
145		0	2
146		2	3
147		3	0
148		2	2
149		1	0
150		1	0
151			4
152			2
153			1
154			2
155			1
156			4
157			7
158			5
159			4
160			3
161			9
162			1
Extended Data Fig. 5f,g
	ACTB-3 Cq			MALAT1 Cq			NEAT1 Cq
nuclear WT	14.9261	14.7067	14.6414	18.6986	18.5925	18.5389	12.1945	12.2961	12.0673	reference data duplicated from Fig 3f,g
cytosolic WT	14.0561	14.5909	13.6631	22.0929	22.193	21.5182	15.8495	16.3508	15.6234
nuclearr NEAT1 IS3 INSPECT	15.0965	15.1332	14.576	19.3828	19.2542	19.2524	13.3797	13.0426	12.7486
cytosolic NEAT1 IS3 INSPECT	13.9931	13.3055	13.264	22.5287	21.5297	21.6774	16.0899	15.3515	15.268
Extended Data Fig. 5h
	Control [RLU]			CRISPRi [RLU]
NEAT1 IS3 INSPECT-SigP:NLuc	149270	146050	144730	28480	26650	30010
WT	430	480	440	60	60	90	reference data duplicated from Fig 3h
