# Supplementary material for: Intron-encoded cistronic transcripts for minimally invasive monitoring of coding and non-coding RNAs
Source: Nat Cell Biol. 2022 Nov 7;24(11):1666–76. doi: 10.1038/s41556-022-00998-6 (PMC9643161; doi:10.1038/s41556-022-00998-6)
Supplement: Source Data Extended Data Fig. 6 — Numerical raw speckle count data. [file 41556_2022_998_MOESM19_ESM.xlsx]

## Sheet: Extended Data Fig. 6 raw 
Extended Data Fig. 6c,d
	Paraspeckles count per cell
	NEAT1 INSPECT-v0 IS1 SigP:NLuc
cell #	Ctrl	CRE transfection
1	1	0
2	5	0
3	4	0
4	7	0
5	0	0
6	3	0
7	4	0
8	5	0
9	8	0
10	2	0
11	8	0
12	0	0
13	0	0
14	0	0
15	3	0
16	1	0
17	8	0
18	0	0
19	9	0
20	7	0
21	6	0
22	8	0
23	2	0
24	4	0
25	7	0
26	1	0
27	0	0
28	2	0
29	3	0
30	6	0
31	5	0
32	6	0
33	5	0
34	4	0
35	4	0
36	0	0
37	6	0
38	7	0
39	4	0
40	2	0
41	2	0
42	5	0
43	1	0
44	1	0
45	3	0
46	4	0
47	8	0
48	7	0
49	5	0
50	3	0
51	4	0
52	4	0
53	3	1
54	6	0
55	2	0
56	5	0
57	3	0
58	4	6
59	4	0
60	0	0
61	6	0
62	2	0
63	1	0
64	10	0
65	3	0
66	3	0
67	5	0
68	3	0
69	4	0
70	6	0
71	8	0
72	2	0
73	9	0
74	4	0
75	4	0
76	4	0
77	0	0
78	1	0
79	1	0
80	3	0
81	6	0
82	8	0
83	4	0
84	4	0
85	8	0
86	8	0
87	4	0
88	3	0
89	5	0
90	0	0
91	6	0
92	4	0
93	1	0
94	3	0
95	2	0
96	4	0
97	5	0
98	8	0
99	2	0
100	6	0
101	4	0
102	7	0
103	4	0
104	0	0
105		0
106		0
107		0
108		0
109		0
110		0
111		0
112		0
113		1
114		0
115		0
116		0
117		0
118		0
119		0
120		0
121		0
122		0
123		7
124		1
125		0
126		0
127		0
128		0
129		0
130		0
131		0
132		1
133		0
134		0
135		0
136		0
137		0
138		0
139		0
140		0
141		0
142		0
143		0
144		0
145		0
146		0
147		0
148		0
149		0
150		0
151		0
152		0
153		0
154		1
155		0
156		0
157		0
158
159
160
161
162
