# Supplementary material for: Intron-encoded cistronic transcripts for minimally invasive monitoring of coding and non-coding RNAs
Source: Nat Cell Biol. 2022 Nov 7;24(11):1666–76. doi: 10.1038/s41556-022-00998-6 (PMC9643161; doi:10.1038/s41556-022-00998-6)
Supplement: Source Data Extended Data Fig. 7 — Numerical raw Cq and RLU data. [file 41556_2022_998_MOESM20_ESM.xlsx]

## Sheet: Extended Data Fig. 7 raw
Extended Data Fig. 8a
	WT H9 cells				NEAT1 IS2 INSPECT-SigP:NLuc H9 cells
	Undifferentiated [Cq]				Undifferentiated [Cq]
ACTB	17.1852	17.4016	17.6455		17.1257	17.1344	17.4952
ASCL1	35.46	34.1518	33.5617		32.2534	32.4849	32.0442
CXCR4	26.0796	25.5312	25.3185		26.5771	26.5453	26.547
MESP1	30.6906	29.8202	29.704		30.361	31.0022	29.987
MIXL1	26.6168	26.2425	26.0943		27.0905	27.2508	26.9854
NANOG	18.2639	17.7381	17.5206		18.6545	18.6852	18.5339
OCT4	16.2829	14.9064	14.7713		15.3738	15.2043	15.0691
PAX6	27.679	27.549	27.5825		29.3819	29.528	29.5865
SOX1	25.008	24.3428	24.0962		25.2981	25.5848	25.3087
SOX2	23.0392	22.5545	22.2759		23.3845	23.3352	23.5001
SOX17	34.5909	34.8715	33.9344		34.6009	33.3898	35.5626
T	30.7688	30.5771	30.3921		34.7705	34.8473
	Ectoderm, d7 [Cq]				Ectoderm, d7 [Cq]
ACTB	18.7972	18.9887	20.2984		21.3108	19.2865	20.7696
ASCL1	33.6323	34.6909	*		34.373	33.5216	34.5838
NANOG	28.9308	29.6123	30.6877		31.0736	28.2218	30.4593
OCT4	25.0792	25.4202	26.6305		27.1446	24.7491	26.2302
PAX6	21.1179	21.231	22.699		23.5132	21.4267	23.212
SOX1	23.3718	23.4538	24.6785		25.0698	23.1436	24.7386
SOX2	22.6349	22.9165	24.4234		25.1857	23.1686	24.5716
	Endoderm, d5 [Cq]				Endoderm, d5 [Cq]
ACTB	17.0168	16.6457	17.555		17.583	16.7458	16.3002
CXCR4	19.9188	20.137	20.9938		21.3577	20.5808	20.2917
NANOG	18.5412	18.6409	19.5293		19.5535	18.9221	18.4839
OCT4	17.1904	17.3158	18.16		17.7465	17.2021	16.7836
SOX17	22.4824	22.5784	23.5211		23.2732	23.028	22.5602
SOX2	23.713	23.724	24.6007		23.8387	23.0198	22.8855
	Mesoderm, d5 [Cq]				Mesoderm, d5 [Cq]
ACTB	17.7861	17.0866	18.3878		17.9621	17.4667	18.3269
MESP1	31.9428	31.9276	33.3866		32.1647	31.6054	33.4851
MIXL1	18.4331	17.539	18.6557		18.0388	17.8194	18.6474
NANOG	26.2689	25.6343	26.8953		27.012	26.507	27.8116
OCT4	26.2207	25.156	26.448		26.3877	25.8836	27.1498
SOX2	30.9246	29.6619	30.8062		31.5372	30.5512	31.6434
T	22.0346	20.9792	22.0874		21.4502	20.9423	21.9822
			*excluded from analysis because no signal
Extended Data Fig. 8c
	WT H9 cells				NEAT1 IS2 INSPECT-SigP:NLuc H9 cells
	Undifferentiated [Cq]				Undifferentiated [Cq]
ACTB	17.1852	17.4016	17.6455		17.1257	17.1344	17.4952
NEAT1	23.88	22.9529	23.0986		24.5351	24.789	24.3959
	Ectoderm, d7 [Cq]				Ectoderm, d7 [Cq]
ACTB	18.7972	18.9887	20.2984		21.3108	19.2865	20.7696
NEAT1	25.5002	25.661	27.3396		28.2157	25.7484	27.4793
	Endoderm, d5 [Cq]				Endoderm, d5 [Cq]
ACTB	17.0168	16.6457	17.555		17.583	16.7458	16.3002
NEAT1	22.1925	22.0421	23.2301		23.9071	22.776	22.7309
	Mesoderm, d5 [Cq]				Mesoderm, d5 [Cq]
ACTB	17.7861	17.0866	18.3878		17.9621	17.4667	18.3269
NEAT1	21.8681	20.9194	22.1434		22.0019	21.3691	22.79
Extended Data Fig. 8d
	ectoderm (RLU)				cell number x10^3
day 7	59250	62900	60990		1800
	endoderm (RLU)
day 5	90340	90030	103310		1200
	mesoderm (RLU)
day 5	95100	85900	87630		600
	undifferentiated
day1	5240	4120	4940		400
